# Supplementary material for: Potassium clavulanate
Source: Acta Crystallogr Sect E Struct Rep Online. 2010 Jul 21;66(Pt 8):m985–6. doi: 10.1107/S1600536810027984 (PMC3007583; doi:10.1107/S1600536810027984)
Supplement: Supplementary file 1 [file e-66-0m985-sup1.cif]

##############################################################################
###                                                                        ###
###        Electronic paper (Acta Crystallographica Section E)             ###
###                                                                        ###
##############################################################################
#                                                                            #
# This CIF contains the data in a paper accepted for publication in Acta     #
# Crystallographica Section E. It conforms to the requirements of Notes      #
# for Authors for Section E, and has been peer reviewed under the auspices   #
# of the IUCr Commission on Journals.                                        #
#                                                                            #
# Full details of the Crystallographic Information File format               #
# are given in the paper "The Crystallographic Information File (CIF):       #
# a New Standard Archive File for Crystallography" by S. R. Hall, F. H.      #
# Allen and I. D. Brown [Acta Cryst. (1991), A47, 655-685].                  #
#                                                                            #
# The current version of the core CIF dictionary is obtainable from          #
# ftp://ftp.iucr.org/pub/cif_core.dic. The current version number is 2.4.    #
#                                                                            #
# Software is freely available for graphical display of the structure(s) in  #
# this CIF.  For information consult the CIF home page http://www.iucr.org/  #
# cif/home.html                                                              #
#                                                                            #
# This file may be used for bona fide research purposes within the           #
# scientific community so long as proper attribution is given to the journal # 
# article from which it was obtained.                                        #
#                                                                            #
##############################################################################
                                             
data_I
_audit_creation_method     SHELXL-97
_chemical_name_systematic
;
potassium (2<i>R</i>,5<i>R</i>,<i>Z</i>)-
3-(2-hydroxyethylidene)-7-oxo-4-oxa-1-azabicyclo[3.2.0]heptane-2-carboxylate
;
_chemical_name_common     'potassium clavlanate'
_chemical_formula_moiety     'K +, C8 H8 N O5 -'
_chemical_formula_sum     'C8 H8 K N O5'
_chemical_formula_iupac     'K +, C8 H8 N O5 -'
_chemical_formula_weight     237.25
_chemical_melting_point     ?
_symmetry_cell_setting     orthorhombic
_symmetry_space_group_name_H-M     'P 21 21 21'
_symmetry_space_group_name_Hall     'P 2ac 2ab'
loop_
    _symmetry_equiv_pos_as_xyz
    'x, y, z'
    '-x+1/2, -y, z+1/2'
    'x+1/2, -y+1/2, -z'
    '-x, y+1/2, -z+1/2'
_cell_length_a     4.3453(6)
_cell_length_b     7.8191(11)
_cell_length_c     27.491(3)
_cell_angle_alpha     90.00
_cell_angle_beta     90.00
_cell_angle_gamma     90.00
_cell_volume     934.1(2)
_cell_formula_units_Z     4
_cell_measurement_reflns_used     9047
_cell_measurement_theta_min     3.00
_cell_measurement_theta_max     27.47
_cell_measurement_temperature     173(2)
_exptl_crystal_description     platet
_exptl_crystal_colour     colorless
_exptl_crystal_size_max     0.24
_exptl_crystal_size_mid     0.04
_exptl_crystal_size_min     0.01
_exptl_crystal_density_diffrn     1.687
_exptl_crystal_density_meas     ?
_exptl_crystal_density_method     'not measured'
_exptl_crystal_F_000     488
_exptl_absorpt_coefficient_mu     0.569
_exptl_absorpt_correction_type     multi-scan
_exptl_absorpt_process_details     '(ABSCOR; Higashi, 1995)'
_exptl_absorpt_correction_T_min     0.8755
_exptl_absorpt_correction_T_max     0.9943
_exptl_special_details
;
;
_diffrn_ambient_temperature     173(2)
_diffrn_radiation_type     MoK\a
_diffrn_radiation_wavelength     0.71075
_diffrn_radiation_monochromator     graphite
_diffrn_measurement_device_type     'Rigaku R-AXIS RAPID IP area-detector'
_diffrn_measurement_method     '\w scan'
_diffrn_detector_area_resol_mean     ?
_diffrn_reflns_number     9047
_diffrn_reflns_av_R_equivalents     0.0880
_diffrn_reflns_av_sigmaI/netI     0.0791
_diffrn_reflns_theta_min     3.00
_diffrn_reflns_theta_max     27.47
_diffrn_reflns_theta_full     27.47
_diffrn_measured_fraction_theta_max     0.996
_diffrn_measured_fraction_theta_full     0.996
_diffrn_reflns_limit_h_min     -5
_diffrn_reflns_limit_h_max     5
_diffrn_reflns_limit_k_min     -10
_diffrn_reflns_limit_k_max     10
_diffrn_reflns_limit_l_min     -35
_diffrn_reflns_limit_l_max     35
_diffrn_standards_number     ?
_diffrn_standards_interval_count     ?
_diffrn_standards_interval_time     ?
_diffrn_standards_decay_%     ?
_refine_special_details
;
Refinement of <i>F</i>^2^ against ALL reflections. The weighted <i>R</i>-factor
<i>wR</i> and goodness of fit <i>S</i> are based on <i>F</i>^2^, conventional
<i>R</i>-factors <i>R</i> are based on <i>F</i>, with <i>F</i> set to zero for
negative <i>F</i>^2^. The threshold expression of <i>F</i>^2^ >
\s(<i>F</i>^2^) is used only for calculating <i>R</i>-factors(gt) <i>etc</i>.
and is not relevant to the choice of reflections for refinement.
<i>R</i>-factors based on <i>F</i>^2^ are statistically about twice as large
as those based on <i>F</i>, and <i>R</i>- factors based on ALL data will be
even larger.
;
_reflns_number_total     2138
_reflns_number_gt     1433
_reflns_threshold_expression     I>2\s(I)
_refine_ls_structure_factor_coef     Fsqd
_refine_ls_matrix_type     full
_refine_ls_R_factor_all     0.0928
_refine_ls_R_factor_gt     0.0444
_refine_ls_wR_factor_gt     0.0851
_refine_ls_wR_factor_ref     0.1175
_refine_ls_goodness_of_fit_ref     1.116
_refine_ls_restrained_S_all     1.116
_refine_ls_number_reflns     2138
_refine_ls_number_parameters     137
_refine_ls_number_restraints     0
_refine_ls_hydrogen_treatment     constr
_refine_ls_weighting_scheme     calc
_refine_ls_weighting_details
         'calc w=1/[\s^2^(Fo^2^)+(0.0305P)^2^+0.8726P] where P=(Fo^2^+2Fc^2^)/3'
_atom_sites_solution_hydrogens     geom
_atom_sites_solution_primary     direct
_atom_sites_solution_secondary     difmap
_refine_ls_shift/su_max     0.001
_refine_ls_shift/su_mean     0.000
_refine_diff_density_max     0.521
_refine_diff_density_min     -0.559
_refine_ls_extinction_method     none
_refine_ls_extinction_coef     ?
_refine_ls_abs_structure_details     'Flack (1983), 839 Friedel pairs'
_refine_ls_abs_structure_Flack     -0.05(9)
loop_
    _atom_type_symbol
    _atom_type_description
    _atom_type_scat_dispersion_real
    _atom_type_scat_dispersion_imag
    _atom_type_scat_source
    C C 0.0033 0.0016 'International Tables Vol C Tables 4.2.6.8 and 6.1.1.4'
    H H 0.0000 0.0000 'International Tables Vol C Tables 4.2.6.8 and 6.1.1.4'
    O O 0.0106 0.0060 'International Tables Vol C Tables 4.2.6.8 and 6.1.1.4'
    N N 0.0061 0.0033 'International Tables Vol C Tables 4.2.6.8 and 6.1.1.4'
    K K 0.2009 0.2494 'International Tables Vol C Tables 4.2.6.8 and 6.1.1.4'
_computing_data_collection     'PROCESS-AUTO (Rigaku, 1998)'
_computing_cell_refinement     'PROCESS-AUTO (Rigaku, 1998)'
_computing_data_reduction     'PROCESS-AUTO (Rigaku, 1998)'
_computing_structure_solution     'SHELXS97 (Sheldrick, 2008)'
_computing_structure_refinement     'SHELXL97 (Sheldrick, 2008)'
_computing_molecular_graphics     'ORTEP-3 for Windows (Farrugia, 1997)'
_computing_publication_material     'SHELXL97 (Sheldrick, 2008)'
loop_
    _atom_site_type_symbol
    _atom_site_label
    _atom_site_fract_x
    _atom_site_fract_y
    _atom_site_fract_z
    _atom_site_U_iso_or_equiv
    _atom_site_adp_type
    _atom_site_calc_flag
    _atom_site_refinement_flags
    _atom_site_occupancy
    _atom_site_disorder_assembly
    _atom_site_disorder_group
    C C1 1.2101(11) 0.3967(6) 1.20066(15) 0.0297(11) Uani d . 1 . .
    C C2 1.1168(11) 0.5309(6) 1.23813(13) 0.0276(9) Uani d . 1 . .
    H H2A 1.2901 0.5798 1.2569 0.033 Uiso calc R 1 . .
    H H2B 0.9447 0.4964 1.2596 0.033 Uiso calc R 1 . .
    C C3 1.0199(11) 0.6369(6) 1.19340(14) 0.0250(10) Uani d . 1 . .
    H H3 0.8027 0.6790 1.1942 0.030 Uiso calc R 1 . .
    C C4 1.2417(9) 0.5363(6) 1.11851(13) 0.0192(8) Uani d . 1 . .
    H H4 1.4273 0.4611 1.1163 0.023 Uiso calc R 1 . .
    C C5 1.0676(9) 0.5213(6) 1.06982(13) 0.0201(8) Uani d . 1 . .
    C C6 1.3526(11) 0.7148(5) 1.13197(12) 0.0218(9) Uani d . 1 . .
    C C7 1.5398(10) 0.8175(6) 1.10754(14) 0.0245(10) Uani d . 1 . .
    H H7 1.6169 0.7752 1.0775 0.029 Uiso calc R 1 . .
    C C8 1.6419(11) 0.9914(5) 1.12198(13) 0.0269(9) Uani d . 1 . .
    H H8A 1.5056 1.0382 1.1476 0.032 Uiso calc R 1 . .
    H H8B 1.8551 0.9881 1.1346 0.032 Uiso calc R 1 . .
    O O1 1.3545(10) 0.2661(4) 1.20053(11) 0.0458(9) Uani d . 1 . .
    O O2 1.1415(8) 0.6217(4) 1.03630(9) 0.0258(7) Uani d . 1 . .
    O O3 0.8682(9) 0.4058(4) 1.06647(10) 0.0318(7) Uani d . 1 . .
    O O4 1.6262(9) 1.0947(4) 1.07905(10) 0.0321(8) Uani d . 1 . .
    H H4A 1.6958 1.1926 1.0851 0.038 Uiso calc R 1 . .
    O O5 1.2401(7) 0.7604(4) 1.17783(9) 0.0266(7) Uani d . 1 . .
    N N1 1.0715(8) 0.4860(5) 1.16197(10) 0.0242(8) Uani d . 1 . .
    K K1 0.6334(2) 0.52404(13) 0.97836(3) 0.0284(2) Uani d . 1 . .
loop_
    _atom_site_aniso_label
    _atom_site_aniso_U_11
    _atom_site_aniso_U_22
    _atom_site_aniso_U_33
    _atom_site_aniso_U_12
    _atom_site_aniso_U_13
    _atom_site_aniso_U_23
    C1 0.036(3) 0.027(2) 0.026(2) -0.001(2) 0.001(2) 0.0026(19)
    C2 0.029(2) 0.035(2) 0.0185(16) -0.001(3) -0.0026(18) 0.0049(18)
    C3 0.026(2) 0.025(2) 0.024(2) 0.0001(19) 0.0021(19) 0.0033(18)
    C4 0.0183(18) 0.018(2) 0.0211(17) -0.0025(18) -0.0009(15) 0.0023(17)
    C5 0.017(2) 0.022(2) 0.0214(17) -0.0007(18) 0.0031(15) -0.0040(17)
    C6 0.020(2) 0.028(2) 0.0174(17) 0.001(2) -0.0018(18) -0.0019(16)
    C7 0.027(2) 0.026(2) 0.0204(18) -0.0043(19) 0.0037(18) 0.0005(17)
    C8 0.030(2) 0.025(2) 0.0255(18) -0.003(2) -0.002(2) 0.0008(18)
    O1 0.070(3) 0.033(2) 0.0340(16) 0.020(2) 0.006(2) 0.0063(15)
    O2 0.0265(16) 0.0296(17) 0.0213(12) -0.0041(16) -0.0002(13) 0.0045(12)
    O3 0.0366(19) 0.0304(17) 0.0285(14) -0.0127(16) -0.0071(15) 0.0038(13)
    O4 0.046(2) 0.0201(15) 0.0304(15) -0.0063(17) -0.0020(17) 0.0034(12)
    O5 0.0328(18) 0.0248(17) 0.0221(13) -0.0045(13) 0.0064(13) -0.0013(13)
    N1 0.032(2) 0.0236(19) 0.0174(14) 0.0030(17) 0.0036(14) 0.0043(14)
    K1 0.0242(4) 0.0362(5) 0.0248(4) 0.0008(5) -0.0007(4) 0.0031(4)
_geom_special_details
;
All e.s.d.'s (except the e.s.d. in the dihedral angle between two l.s. planes)
are estimated using the full covariance matrix. The cell e.s.d.'s are taken
into account individually in the estimation of e.s.d.'s in distances, angles
and torsion angles; correlations between e.s.d.'s in cell parameters are only
used when they are defined by crystal symmetry. An approximate (isotropic)
treatment of cell e.s.d.'s is used for estimating e.s.d.'s involving l.s.
planes.
;
loop_
    _geom_bond_atom_site_label_1
    _geom_bond_atom_site_label_2
    _geom_bond_site_symmetry_2
    _geom_bond_distance
    _geom_bond_publ_flag
    C1 O1 . 1.199(6) ?
    C1 N1 . 1.408(5) ?
    C1 C2 . 1.525(6) ?
    C2 C3 . 1.542(5) ?
    C2 H2A . 0.9900 ?
    C2 H2B . 0.9900 ?
    C3 O5 . 1.425(5) ?
    C3 N1 . 1.480(5) ?
    C3 H3 . 1.0000 ?
    C4 N1 . 1.459(5) ?
    C4 C6 . 1.522(6) ?
    C4 C5 . 1.542(5) ?
    C4 H4 . 1.0000 ?
    C5 O2 . 1.252(5) ?
    C5 O3 . 1.256(5) ?
    C6 C7 . 1.325(6) ?
    C6 O5 . 1.398(4) ?
    C7 C8 . 1.485(6) ?
    C7 H7 . 0.9500 ?
    C8 O4 . 1.432(5) ?
    C8 H8A . 0.9900 ?
    C8 H8B . 0.9900 ?
    O4 H4A . 0.8400 ?
    O2 K1 1_655 2.773(3) y
    O2 K1 3_567 2.799(3) y
    O2 K1 . 2.827(3) y
    O3 K1 . 2.786(3) y
    O4 K1 3_567 2.818(4) y
    O4 K1 3_667 2.865(4) y
    O4 H4A . 0.8400 ?
    K1 O2 1_455 2.773(3) ?
    K1 O2 3_467 2.799(3) ?
    K1 O4 3_467 2.818(4) ?
    K1 O4 3_367 2.865(4) ?
    K1 C7 3_467 3.198(4) ?
loop_
    _geom_angle_atom_site_label_1
    _geom_angle_atom_site_label_2
    _geom_angle_atom_site_label_3
    _geom_angle_site_symmetry_1
    _geom_angle_site_symmetry_3
    _geom_angle
    _geom_angle_publ_flag
    O1 C1 N1 . . 130.1(4) ?
    O1 C1 C2 . . 136.7(4) ?
    N1 C1 C2 . . 93.2(3) ?
    C1 C2 C3 . . 84.5(3) ?
    C1 C2 H2A . . 114.6 ?
    C3 C2 H2A . . 114.6 ?
    C1 C2 H2B . . 114.6 ?
    C3 C2 H2B . . 114.6 ?
    H2A C2 H2B . . 111.7 ?
    O5 C3 N1 . . 105.3(3) ?
    O5 C3 C2 . . 114.9(4) ?
    N1 C3 C2 . . 89.7(3) ?
    O5 C3 H3 . . 114.7 ?
    N1 C3 H3 . . 114.7 ?
    C2 C3 H3 . . 114.7 ?
    N1 C4 C6 . . 102.0(3) ?
    N1 C4 C5 . . 116.2(3) ?
    C6 C4 C5 . . 115.9(3) ?
    N1 C4 H4 . . 107.4 ?
    C6 C4 H4 . . 107.4 ?
    C5 C4 H4 . . 107.4 ?
    O2 C5 O3 . . 125.0(3) ?
    O2 C5 C4 . . 117.7(4) ?
    O3 C5 C4 . . 117.2(3) ?
    O2 C5 K1 . . 64.0(2) ?
    O3 C5 K1 . . 62.1(2) ?
    C4 C5 K1 . . 171.2(3) ?
    O2 C5 K1 . 1_655 44.8(2) ?
    O3 C5 K1 . 1_655 115.7(3) ?
    C4 C5 K1 . 1_655 106.1(2) ?
    K1 C5 K1 . 1_655 81.24(8) ?
    C7 C6 O5 . . 121.1(4) ?
    C7 C6 C4 . . 128.8(4) ?
    O5 C6 C4 . . 110.0(3) ?
    C6 C7 C8 . . 127.1(4) ?
    C6 C7 K1 . 3_567 105.7(3) ?
    C8 C7 K1 . 3_567 90.4(2) ?
    C6 C7 H7 . . 116.5 ?
    C8 C7 H7 . . 116.5 ?
    K1 C7 H7 3_567 . 71.9 ?
    O4 C8 C7 . . 106.4(3) ?
    O4 C8 K1 . 3_667 52.9(2) ?
    C7 C8 K1 . 3_667 86.5(2) ?
    O4 C8 K1 . 3_567 49.2(2) ?
    C7 C8 K1 . 3_567 64.7(2) ?
    K1 C8 K1 3_667 3_567 76.39(8) ?
    O4 C8 H8A . . 110.5 ?
    C7 C8 H8A . . 110.5 ?
    K1 C8 H8A 3_667 . 160.2 ?
    K1 C8 H8A 3_567 . 101.1 ?
    O4 C8 H8B . . 110.5 ?
    C7 C8 H8B . . 110.5 ?
    K1 C8 H8B 3_667 . 72.8 ?
    K1 C8 H8B 3_567 . 149.1 ?
    H8A C8 H8B . . 108.6 ?
    C5 O2 K1 . 1_655 116.6(3) ?
    C5 O2 K1 . 3_567 136.3(3) ?
    K1 O2 K1 1_655 3_567 101.51(10) ?
    C5 O2 K1 . . 92.6(2) ?
    K1 O2 K1 1_655 . 101.77(9) ?
    K1 O2 K1 3_567 . 100.16(10) ?
    C5 O3 K1 . . 94.5(2) ?
    C8 O4 K1 . 3_567 108.2(2) ?
    C8 O4 K1 . 3_667 103.6(3) ?
    K1 O4 K1 3_567 3_667 99.74(9) ?
    C8 O4 H4A . . 109.5 ?
    K1 O4 H4A 3_567 . 133.2 ?
    K1 O4 H4A 3_667 . 97.3 ?
    C6 O5 C3 . . 109.4(3) ?
    C1 N1 C4 . . 122.4(4) ?
    C1 N1 C3 . . 91.1(3) ?
    C4 N1 C3 . . 109.9(3) ?
    O2 K1 O3 1_455 . 82.78(10) ?
    O2 K1 O2 1_455 3_467 79.62(9) ?
    O3 K1 O2 . 3_467 116.68(9) ?
    O2 K1 O4 1_455 3_467 176.73(10) ?
    O3 K1 O4 . 3_467 95.70(10) ?
    O2 K1 O4 3_467 3_467 103.64(9) ?
    O2 K1 O2 1_455 . 101.77(9) ?
    O3 K1 O2 . . 46.69(9) ?
    O2 K1 O2 3_467 . 78.70(9) ?
    O4 K1 O2 3_467 . 79.11(9) ?
    O2 K1 O4 1_455 3_367 79.21(9) ?
    O3 K1 O4 . 3_367 130.76(10) ?
    O2 K1 O4 3_467 3_367 104.54(9) ?
    O4 K1 O4 3_467 3_367 99.74(9) ?
    O2 K1 O4 . 3_367 176.76(10) ?
    O2 K1 C5 1_455 . 90.29(9) ?
    O3 K1 C5 . . 23.47(10) ?
    O2 K1 C5 3_467 . 96.56(11) ?
    O4 K1 C5 3_467 . 89.41(10) ?
    O2 K1 C5 . . 23.45(9) ?
    O4 K1 C5 3_367 . 154.16(10) ?
    O2 K1 C7 1_455 3_467 137.98(11) ?
    O3 K1 C7 . 3_467 124.63(12) ?
    O2 K1 C7 3_467 3_467 60.23(10) ?
    O4 K1 C7 3_467 3_467 45.13(10) ?
    O2 K1 C7 . 3_467 83.12(10) ?
    O4 K1 C7 3_367 3_467 98.25(10) ?
    C5 K1 C7 . 3_467 105.17(11) ?
    O2 K1 C8 1_455 3_367 89.53(10) ?
    O3 K1 C8 . 3_367 154.09(11) ?
    O2 K1 C8 3_467 3_367 85.89(9) ?
    O4 K1 C8 3_467 3_367 90.62(10) ?
    O2 K1 C8 . 3_367 158.79(11) ?
    O4 K1 C8 3_367 3_367 23.49(9) ?
    C5 K1 C8 . 3_367 177.48(12) ?
    C7 K1 C8 3_467 3_367 76.57(11) ?
    O2 K1 C5 1_455 1_455 18.57(9) ?
    O3 K1 C5 . 1_455 68.43(10) ?
    O2 K1 C5 3_467 1_455 96.76(10) ?
    O4 K1 C5 3_467 1_455 158.42(10) ?
    O2 K1 C5 . 1_455 98.32(9) ?
    O4 K1 C5 3_367 1_455 81.62(9) ?
    C5 K1 C5 . 1_455 81.24(8) ?
    C7 K1 C5 3_467 1_455 156.37(11) ?
    C8 K1 C5 3_367 1_455 97.88(10) ?
    O2 K1 C8 1_455 3_467 159.90(10) ?
    O3 K1 C8 . 3_467 115.98(12) ?
    O2 K1 C8 3_467 3_467 85.05(9) ?
    O4 K1 C8 3_467 3_467 22.62(9) ?
    O2 K1 C8 . 3_467 87.75(10) ?
    O4 K1 C8 3_367 3_467 92.28(10) ?
    C5 K1 C8 . 3_467 104.40(10) ?
    C7 K1 C8 3_467 3_467 24.83(10) ?
    C8 K1 C8 3_367 3_467 76.39(8) ?
    C5 K1 C8 1_455 3_467 173.89(10) ?
    O2 K1 K1 1_455 3_567 90.24(7) ?
    O3 K1 K1 . 3_567 81.25(7) ?
    O2 K1 K1 3_467 3_567 39.02(7) ?
    O4 K1 K1 3_467 3_567 92.38(7) ?
    O2 K1 K1 . 3_567 39.68(6) ?
    O4 K1 K1 3_367 3_567 143.56(7) ?
    C5 K1 K1 . 3_567 58.85(8) ?
    C7 K1 K1 3_467 3_567 66.94(8) ?
    C8 K1 K1 3_367 3_567 123.66(8) ?
    C5 K1 K1 1_455 3_567 99.19(7) ?
    C8 K1 K1 3_467 3_567 85.90(8) ?
loop_
    _geom_torsion_atom_site_label_1
    _geom_torsion_atom_site_label_2
    _geom_torsion_atom_site_label_3
    _geom_torsion_atom_site_label_4
    _geom_torsion_site_symmetry_1
    _geom_torsion_site_symmetry_2
    _geom_torsion_site_symmetry_3
    _geom_torsion_site_symmetry_4
    _geom_torsion
    _geom_torsion_publ_flag
    O1 C1 C2 C3 . . . . 168.2(6) ?
    N1 C1 C2 C3 . . . . -9.2(3) ?
    C1 C2 C3 O5 . . . . -98.0(4) ?
    C1 C2 C3 N1 . . . . 8.8(3) ?
    N1 C4 C5 O2 . . . . 151.2(4) ?
    C6 C4 C5 O2 . . . . 31.4(5) ?
    N1 C4 C5 O3 . . . . -30.8(6) ?
    C6 C4 C5 O3 . . . . -150.6(4) ?
    N1 C4 C5 K1 . . . . 52(2) ?
    C6 C4 C5 K1 . . . . -67.5(19) ?
    N1 C4 C5 K1 . . . 1_655 -161.8(3) ?
    C6 C4 C5 K1 . . . 1_655 78.4(4) ?
    N1 C4 C6 C7 . . . . 174.2(4) ?
    C5 C4 C6 C7 . . . . -58.6(6) ?
    N1 C4 C6 O5 . . . . -2.6(4) ?
    C5 C4 C6 O5 . . . . 124.7(4) ?
    O5 C6 C7 C8 . . . . -3.7(7) ?
    C4 C6 C7 C8 . . . . 179.9(4) ?
    O5 C6 C7 K1 . . . 3_567 -106.5(4) ?
    C4 C6 C7 K1 . . . 3_567 77.1(5) ?
    C6 C7 C8 O4 . . . . -137.0(5) ?
    K1 C7 C8 O4 3_567 . . . -26.9(3) ?
    C6 C7 C8 K1 . . . 3_667 173.3(5) ?
    K1 C7 C8 K1 3_567 . . 3_667 -76.57(10) ?
    C6 C7 C8 K1 . . . 3_567 -110.1(5) ?
    O3 C5 O2 K1 . . . 1_655 -92.7(4) ?
    C4 C5 O2 K1 . . . 1_655 85.1(4) ?
    K1 C5 O2 K1 . . . 1_655 -104.54(19) ?
    O3 C5 O2 K1 . . . 3_567 119.4(4) ?
    C4 C5 O2 K1 . . . 3_567 -62.7(5) ?
    K1 C5 O2 K1 . . . 3_567 107.6(3) ?
    K1 C5 O2 K1 1_655 . . 3_567 -147.8(5) ?
    O3 C5 O2 K1 . . . . 11.8(5) ?
    C4 C5 O2 K1 . . . . -170.3(3) ?
    K1 C5 O2 K1 1_655 . . . 104.54(19) ?
    O2 C5 O3 K1 . . . . -12.0(5) ?
    C4 C5 O3 K1 . . . . 170.1(3) ?
    K1 C5 O3 K1 1_655 . . . -63.5(2) ?
    C7 C8 O4 K1 . . . 3_567 32.7(4) ?
    K1 C8 O4 K1 3_667 . . 3_567 105.23(18) ?
    C7 C8 O4 K1 . . . 3_667 -72.5(3) ?
    K1 C8 O4 K1 3_567 . . 3_667 -105.23(18) ?
    C7 C6 O5 C3 . . . . 173.7(4) ?
    C4 C6 O5 C3 . . . . -9.2(4) ?
    N1 C3 O5 C6 . . . . 16.9(4) ?
    C2 C3 O5 C6 . . . . 113.9(4) ?
    O1 C1 N1 C4 . . . . -53.6(7) ?
    C2 C1 N1 C4 . . . . 124.1(4) ?
    O1 C1 N1 C3 . . . . -168.1(6) ?
    C2 C1 N1 C3 . . . . 9.6(3) ?
    C6 C4 N1 C1 . . . . -91.7(5) ?
    C5 C4 N1 C1 . . . . 141.3(4) ?
    C6 C4 N1 C3 . . . . 13.0(4) ?
    C5 C4 N1 C3 . . . . -114.0(4) ?
    O5 C3 N1 C1 . . . . 106.3(3) ?
    C2 C3 N1 C1 . . . . -9.5(3) ?
    O5 C3 N1 C4 . . . . -18.9(4) ?
    C2 C3 N1 C4 . . . . -134.7(3) ?
    C5 O3 K1 O2 . . . 1_455 -107.7(3) ?
    C5 O3 K1 O2 . . . 3_467 -33.2(3) ?
    C5 O3 K1 O4 . . . 3_467 75.2(3) ?
    C5 O3 K1 O2 . . . . 6.0(2) ?
    C5 O3 K1 O4 . . . 3_367 -176.7(2) ?
    C5 O3 K1 C7 . . . 3_467 37.6(3) ?
    C5 O3 K1 C8 . . . 3_367 178.5(2) ?
    C5 O3 K1 C5 . . . 1_455 -120.0(3) ?
    C5 O3 K1 C8 . . . 3_467 64.7(3) ?
    C5 O3 K1 K1 . . . 3_567 -16.4(2) ?
    C5 O2 K1 O2 . . . 1_455 62.1(3) ?
    K1 O2 K1 O2 1_655 . . 1_455 180.0 ?
    K1 O2 K1 O2 3_567 . . 1_455 -75.85(11) ?
    C5 O2 K1 O3 . . . . -6.0(2) ?
    K1 O2 K1 O3 1_655 . . . 111.90(16) ?
    K1 O2 K1 O3 3_567 . . . -143.96(16) ?
    C5 O2 K1 O2 . . . 3_467 138.9(2) ?
    K1 O2 K1 O2 1_655 . . 3_467 -103.25(11) ?
    K1 O2 K1 O2 3_567 . . 3_467 0.89(9) ?
    C5 O2 K1 O4 . . . 3_467 -114.7(3) ?
    K1 O2 K1 O4 1_655 . . 3_467 3.21(10) ?
    K1 O2 K1 O4 3_567 . . 3_467 107.35(10) ?
    C5 O2 K1 O4 . . . 3_367 -45.1(17) ?
    K1 O2 K1 O4 1_655 . . 3_367 72.8(16) ?
    K1 O2 K1 O4 3_567 . . 3_367  18E1(5)
                                        ?
    K1 O2 K1 C5 1_655 . . . 117.9(3) ?
    K1 O2 K1 C5 3_567 . . . -138.0(3) ?
    C5 O2 K1 C7 . . . 3_467 -160.2(3) ?
    K1 O2 K1 C7 1_655 . . 3_467 -42.33(11) ?
    K1 O2 K1 C7 3_567 . . 3_467 61.82(11) ?
    C5 O2 K1 C8 . . . 3_367 -176.9(3) ?
    K1 O2 K1 C8 1_655 . . 3_367 -59.1(3) ?
    K1 O2 K1 C8 3_567 . . 3_367 45.1(3) ?
    C5 O2 K1 C5 . . . 1_455 43.6(2) ?
    K1 O2 K1 C5 1_655 . . 1_455 161.47(10) ?
    K1 O2 K1 C5 3_567 . . 1_455 -94.39(11) ?
    C5 O2 K1 C8 . . . 3_467 -135.7(3) ?
    K1 O2 K1 C8 1_655 . . 3_467 -17.85(11) ?
    K1 O2 K1 C8 3_567 . . 3_467 86.29(10) ?
    C5 O2 K1 K1 . . . 3_567 138.0(3) ?
    K1 O2 K1 K1 1_655 . . 3_567 -104.15(11) ?
    O2 C5 K1 O2 . . . 1_455 -120.1(3) ?
    O3 C5 K1 O2 . . . 1_455 70.9(3) ?
    C4 C5 K1 O2 . . . 1_455 -16.8(18) ?
    K1 C5 K1 O2 1_655 . . 1_455 -163.73(9) ?
    O2 C5 K1 O3 . . . . 169.1(4) ?
    C4 C5 K1 O3 . . . . -87.6(18) ?
    K1 C5 K1 O3 1_655 . . . 125.4(3) ?
    O2 C5 K1 O2 . . . 3_467 -40.5(2) ?
    O3 C5 K1 O2 . . . 3_467 150.5(3) ?
    C4 C5 K1 O2 . . . 3_467 62.8(18) ?
    K1 C5 K1 O2 1_655 . . 3_467 -84.14(9) ?
    O2 C5 K1 O4 . . . 3_467 63.2(2) ?
    O3 C5 K1 O4 . . . 3_467 -105.9(3) ?
    C4 C5 K1 O4 . . . 3_467 166.5(18) ?
    K1 C5 K1 O4 1_655 . . 3_467 19.52(9) ?
    O3 C5 K1 O2 . . . . -169.1(4) ?
    C4 C5 K1 O2 . . . . 103.3(19) ?
    K1 C5 K1 O2 1_655 . . . -43.7(2) ?
    O2 C5 K1 O4 . . . 3_367 174.7(2) ?
    O3 C5 K1 O4 . . . 3_367 5.7(4) ?
    C4 C5 K1 O4 . . . 3_367 -82.0(19) ?
    K1 C5 K1 O4 1_655 . . 3_367 131.1(2) ?
    O2 C5 K1 C7 . . . 3_467 20.4(3) ?
    O3 C5 K1 C7 . . . 3_467 -148.7(3) ?
    C4 C5 K1 C7 . . . 3_467 123.7(18) ?
    K1 C5 K1 C7 1_655 . . 3_467 -23.27(12) ?
    O2 C5 K1 C8 . . . 3_367 154(2) ?
    O3 C5 K1 C8 . . . 3_367 -15(2) ?
    C4 C5 K1 C8 . . . 3_367 -103(3) ?
    K1 C5 K1 C8 1_655 . . 3_367 110(2) ?
    O2 C5 K1 C5 . . . 1_455 -136.3(2) ?
    O3 C5 K1 C5 . . . 1_455 54.6(3) ?
    C4 C5 K1 C5 . . . 1_455 -33.0(19) ?
    K1 C5 K1 C5 1_655 . . 1_455 180.0 ?
    O2 C5 K1 C8 . . . 3_467 46.1(3) ?
    O3 C5 K1 C8 . . . 3_467 -123.0(3) ?
    C4 C5 K1 C8 . . . 3_467 149.4(18) ?
    K1 C5 K1 C8 1_655 . . 3_467 2.41(12) ?
    O2 C5 K1 K1 . . . 3_567 -30.0(2) ?
    O3 C5 K1 K1 . . . 3_567 161.0(3) ?
    C4 C5 K1 K1 . . . 3_567 73.4(18) ?
    K1 C5 K1 K1 1_655 . . 3_567 -73.62(7) ?
loop_
    _geom_hbond_atom_site_label_D
    _geom_hbond_atom_site_label_H
    _geom_hbond_atom_site_label_A
    _geom_hbond_site_symmetry_A
    _geom_hbond_distance_DH
    _geom_hbond_distance_HA
    _geom_hbond_distance_DA
    _geom_hbond_angle_DHA
    _geom_hbond_publ_flag
    O4 H4A O3 1_665 0.840 1.898 2.673(5) 152.75 y
data_global
_journal_date_recd_electronic     2010-07-04
_journal_date_accepted     2010-07-14
_journal_name_full     'Acta Crystallographica, Section E'
_journal_year     2010
_journal_volume     66
_journal_issue      8
_journal_page_first     m985
_journal_page_last     m986
_journal_paper_category     QM
_journal_coeditor_code     TK2689
_publ_contact_author_name     'Dr. H. Uekusa'
_publ_contact_author_address
;
Department of Chemistry and Materials Science
Tokyo Institute of Technology
Ookayama 2, Meguro-ku
Tokyo 152-8551
JAPAN
;
_publ_contact_author_email     uekusa@cms.titech.ac.jp
_publ_contact_author_fax     '+81-(0)-3-5734-3529'
_publ_contact_author_phone     '+81-(0)-3-5734-3529'
_publ_section_title
;
Potassium clavulanate
;
loop_
    _publ_author_name
    _publ_author_address
    'Fujii, Kotaro'
;
Department of Chemistry and Materials Science
Tokyo Institute of Technology
Ookayama, Meguro
Tokyo 152-8551
Japan
;
    'Toyota, Kazuyuki'
;
Department of Chemistry and Materials Science
Tokyo Institute of Technology
Ookayama, Meguro
Tokyo 152-8551
Japan
;
    'Sekine, Akiko'
;
Department of Chemistry and Materials Science
Tokyo Institute of Technology
Ookayama, Meguro
Tokyo 152-8551
Japan
;
    'Uekusa, Hidehiro'
;
Department of Chemistry and Materials Science
Tokyo Institute of Technology
Ookayama, Meguro
Tokyo 152-8551
Japan
;
    'Nugrahani, Ilma'
;
School of Pharmacy
Institut Teknologi Bandung
Ganesha 10, Bandung, 40312
Indonesia
;
    'Asyarie, Sukmadjaja'
;
School of Pharmacy
Institut Teknologi Bandung
Ganesha 10, Bandung, 40312
Indonesia
;
    'Soewandhi, N. Sundani'
;
School of Pharmacy
Institut Teknologi Bandung
Ganesha 10, Bandung, 40312
Indonesia
;
    'Ibrahim, Slamet'
;
School of Pharmacy
Institut Teknologi Bandung
Ganesha 10, Bandung, 40312
Indonesia
;
