# Supplementary material for: Potassium clavulanate
Source: Acta Crystallogr Sect E Struct Rep Online. 2010 Jul 21;66(Pt 8):m985–6. doi: 10.1107/S1600536810027984 (PMC3007583; doi:10.1107/S1600536810027984)
Supplement: Supplementary file 2 [file e-66-0m985-Isup2.hkl]

# 
# h,k,l, Fc-squared, Fo-squared, sigma(Fo-squared) and status flag 
# 
data_I
_shelx_title ' irai_takigawa' 
_shelx_refln_list_code          4 
_shelx_F_calc_maximum       97.85 
_exptl_crystal_F_000       488.00 
_reflns_d_resolution_high  0.7704 
 
loop_ 
 _symmetry_equiv_pos_as_xyz 
 'x, y, z' 
 '-x+1/2, -y, z+1/2' 
 'x+1/2, -y+1/2, -z' 
 '-x, y+1/2, -z+1/2' 
 
_cell_length_a     4.3453 
_cell_length_b     7.8191 
_cell_length_c    27.4913 
_cell_angle_alpha  90.000 
_cell_angle_beta   90.000 
_cell_angle_gamma  90.000 
 
_shelx_F_squared_multiplier     1.000 
 
loop_ 
 _refln_index_h 
 _refln_index_k 
 _refln_index_l 
 _refln_F_squared_calc 
 _refln_F_squared_meas 
 _refln_F_squared_sigma 
 _refln_observed_status 
   2   0   0      419.32      378.11     65.97 o 
   4   0   0     1303.10     1329.76    126.13 o 
   1   1   0     2862.42     2724.47     46.88 o 
   2   1   0      993.24      969.93     29.84 o 
   3   1   0       10.22       26.31     10.25 o 
   4   1   0       21.41       30.89      9.60 o 
   5   1   0      333.84      370.90     24.06 o 
   0   2   0     9574.12     9286.63    235.57 o 
   1   2   0        1.97        3.76      7.33 o 
   2   2   0      169.51      184.74     12.74 o 
   3   2   0      547.80      600.46     18.17 o 
   4   2   0      811.83      841.04     24.04 o 
   5   2   0       16.08       31.00     13.98 o 
   1   3   0      310.65      256.46     18.94 o 
   2   3   0      517.71      532.02     15.54 o 
   3   3   0      147.23      142.52     15.35 o 
   4   3   0        0.93       -2.51      7.59 o 
   5   3   0      244.39      296.68     26.30 o 
   0   4   0     3667.72     3845.05     99.00 o 
   1   4   0     1130.19     1097.71     30.37 o 
   2   4   0      155.38      170.02     18.06 o 
   3   4   0       64.93       92.31     17.29 o 
   4   4   0      169.05      188.20     18.39 o 
   5   4   0        4.64       20.70     14.26 o 
   1   5   0       46.99       44.49     13.37 o 
   2   5   0      460.87      436.65     26.08 o 
   3   5   0       88.41       72.03     19.65 o 
   4   5   0       39.12      -11.29     17.73 o 
   0   6   0       17.66       11.40     14.93 o 
   1   6   0       63.63       57.45     14.52 o 
   2   6   0      460.16      455.40     25.93 o 
   3   6   0       86.47       86.59     23.71 o 
   4   6   0       30.41       -7.64     21.83 o 
   1   7   0        1.34       -2.79     10.59 o 
   2   7   0      269.04      297.45     23.74 o 
   3   7   0        0.02        5.58      8.47 o 
   4   7   0        1.25      -18.90     20.71 o 
   0   8   0      732.31      820.98     47.61 o 
   1   8   0       31.69        0.15      8.46 o 
   2   8   0        6.25       -5.46     12.42 o 
   3   8   0        0.07       -1.04      8.65 o 
   1   9   0       49.32       20.41     20.63 o 
   2   9   0      364.91      448.89     30.82 o 
   0  10   0       75.78       76.96     37.71 o 
   1   0   1      701.51      686.25     33.08 o 
   2   0   1     6720.29     6357.58    141.10 o 
   3   0   1       16.18       29.82     17.95 o 
   4   0   1        8.15      -12.45     18.24 o 
   5   0   1        0.07        0.90      6.11 o 
  -5   1   1       12.69       19.84      9.53 o 
  -4   1   1       43.79       39.67     13.02 o 
  -3   1   1       92.53       86.95     11.87 o 
  -2   1   1        1.41       -2.92      6.31 o 
  -1   1   1     1936.54     1941.65     35.85 o 
   1   1   1     1988.77     1975.38     34.62 o 
   2   1   1        0.92        1.50      6.64 o 
   3   1   1      103.03      108.70     12.86 o 
   4   1   1       41.49       45.84     11.06 o 
   5   1   1       13.38        4.82     14.18 o 
  -5   2   1       29.00       14.16     21.26 o 
  -4   2   1        7.43        6.44      9.70 o 
  -3   2   1      122.99      120.95     15.24 o 
  -2   2   1     3983.81     3920.08     60.93 o 
  -1   2   1     2659.82     2808.46     42.93 o 
   0   2   1       85.56       25.81     22.01 o 
   1   2   1     2702.07     3015.03    134.62 o 
   2   2   1     4006.99     3945.57     65.47 o 
   3   2   1      116.83      116.46     12.66 o 
   4   2   1        7.91        8.41      8.92 o 
   5   2   1       31.17       17.63     19.39 o 
  -5   3   1       23.16       33.10     17.61 o 
  -4   3   1       64.56       62.10     13.87 o 
  -3   3   1      617.94      653.90     24.47 o 
  -2   3   1      219.56      227.09     13.83 o 
  -1   3   1      886.59      891.55     28.69 o 
   0   3   1       40.90       29.93     17.61 o 
   1   3   1      898.05      890.59     25.00 o 
   2   3   1      217.71      248.56     11.07 o 
   3   3   1      585.37      708.14     56.91 o 
   4   3   1       58.00       65.77     12.96 o 
   5   3   1       25.07       16.52     10.30 o 
  -5   4   1       83.14       72.36     24.92 o 
  -4   4   1       23.82       30.24      8.61 o 
  -3   4   1      212.36      201.33     18.52 o 
  -2   4   1      450.63      440.86     18.46 o 
  -1   4   1      117.55      101.85     13.46 o 
   0   4   1       86.65       64.89     19.72 o 
   1   4   1      110.53      105.96     13.92 o 
   2   4   1      452.93      433.20     17.99 o 
   3   4   1      219.71      202.00     17.55 o 
   4   4   1       22.28       12.57     11.31 o 
   5   4   1       87.26       73.42     22.81 o 
  -4   5   1       85.73       56.97     43.11 o 
  -3   5   1      791.82      876.76     41.48 o 
  -2   5   1      132.68      113.97     17.23 o 
  -1   5   1      683.33      680.35     27.45 o 
   0   5   1      343.52      372.85     22.93 o 
   1   5   1      699.08      687.82     26.19 o 
   2   5   1      131.00      132.96     15.92 o 
   3   5   1      804.10      842.13     48.45 o 
   4   5   1       77.36       22.28     10.87 o 
  -4   6   1       11.18        4.82     22.44 o 
  -3   6   1       93.63       93.81     18.89 o 
  -2   6   1      579.34      608.93     28.62 o 
  -1   6   1      221.65      234.65     20.32 o 
   0   6   1       32.67       15.78     12.56 o 
   1   6   1      234.90      236.61     22.38 o 
   2   6   1      564.70      606.50     33.70 o 
   3   6   1       94.88       75.40     13.65 o 
   4   6   1       10.69       -8.94     15.12 o 
  -4   7   1       99.58       70.63     43.17 o 
  -3   7   1       26.72       25.07      9.78 o 
  -2   7   1      121.62      110.63     18.29 o 
  -1   7   1       13.23       12.86     11.56 o 
   0   7   1     1058.42     1145.30     38.35 o 
   1   7   1       15.64        1.84     12.54 o 
   2   7   1      119.72      117.18     23.77 o 
   3   7   1       29.29       20.26     10.93 o 
   4   7   1       96.27       37.47     38.85 o 
  -3   8   1       73.54       66.94     19.08 o 
  -2   8   1      162.50      124.04     35.98 o 
  -1   8   1       76.95       67.42     16.66 o 
   0   8   1       75.09       68.44     16.81 o 
   1   8   1       86.21      110.85     21.59 o 
   2   8   1      159.76      171.96     44.29 o 
   3   8   1       77.65       63.92     19.69 o 
  -2   9   1       48.24       39.05     18.06 o 
  -1   9   1       32.51       26.92     15.49 o 
   0   9   1      597.97      785.14     35.61 o 
   1   9   1       33.77       30.37     19.38 o 
   2   9   1       48.61       12.74     15.92 o 
   0  10   1        1.28       17.96     18.54 o 
   1   0   2     3632.86     3559.64     70.97 o 
   2   0   2       35.06       31.57     12.97 o 
   3   0   2       64.94       61.50     25.56 o 
   4   0   2     1145.61     1173.33     66.03 o 
   5   0   2       38.67       31.74     10.27 o 
  -5   1   2      167.39      210.34     69.48 o 
  -4   1   2      118.76      121.72     16.54 o 
  -3   1   2      324.31      336.58     14.15 o 
  -2   1   2       88.57       95.77     12.09 o 
  -1   1   2     2873.23     2690.53     41.61 o 
   0   1   2     1725.01     1655.09     21.98 o 
   1   1   2     2878.47     2772.00     36.79 o 
   2   1   2       89.29       96.33     12.74 o 
   3   1   2      326.89      340.85     19.82 o 
   4   1   2      118.03      150.68     16.81 o 
   5   1   2      168.41      206.84     32.27 o 
  -5   2   2      147.11      176.73     62.74 o 
  -4   2   2      273.78      288.07     16.43 o 
  -3   2   2      123.40      152.73     11.45 o 
  -2   2   2      676.97      657.58     17.92 o 
  -1   2   2      741.87      739.28     22.22 o 
   0   2   2     6895.52     6808.82    103.48 o 
   1   2   2      766.51      794.10     25.33 o 
   2   2   2      686.93      695.04     20.11 o 
   3   2   2      130.21      146.83     13.35 o 
   4   2   2      275.33      305.95     20.27 o 
   5   2   2      152.10      157.88     28.12 o 
  -5   3   2      222.06      259.39     27.64 o 
  -4   3   2      275.20      287.87     23.53 o 
  -3   3   2      271.36      317.30     26.82 o 
  -2   3   2     1257.47     1265.10     25.57 o 
  -1   3   2     1887.74     1904.25     41.03 o 
   0   3   2        2.15       -2.23      8.67 o 
   1   3   2     1860.65     1855.47     32.57 o 
   2   3   2     1247.95     1204.12     24.72 o 
   3   3   2      267.16      300.26     19.80 o 
   4   3   2      274.31      314.61     16.27 o 
   5   3   2      220.47      223.26     21.70 o 
  -5   4   2       42.21       32.06     26.24 o 
  -4   4   2        1.00       -3.75      6.98 o 
  -3   4   2      290.11      321.71     43.21 o 
  -2   4   2      245.54      246.01     14.36 o 
  -1   4   2     1507.91     1507.38     34.59 o 
   0   4   2      115.19      122.03     25.96 o 
   1   4   2     1477.30     1454.69     33.03 o 
   2   4   2      245.38      244.41     15.02 o 
   3   4   2      293.60      343.24     27.55 o 
   4   4   2        2.09       -5.85      7.31 o 
   5   4   2       45.52       24.55     17.26 o 
  -4   5   2        3.72        2.34     20.29 o 
  -3   5   2      241.73      257.24     26.69 o 
  -2   5   2       60.69       74.25     11.96 o 
  -1   5   2      273.22      311.74     21.06 o 
   0   5   2       43.85       44.78     16.02 o 
   1   5   2      273.05      308.93     21.14 o 
   2   5   2       54.11       63.87     14.95 o 
   3   5   2      238.75      240.99     17.02 o 
   4   5   2        4.48        3.65      7.31 o 
  -4   6   2        2.54       -0.15     18.32 o 
  -3   6   2      531.56      521.47     49.46 o 
  -2   6   2      323.78      338.77     21.10 o 
  -1   6   2      113.48      107.25     26.02 o 
   0   6   2      211.76      239.53     27.49 o 
   1   6   2      118.36      142.50     18.23 o 
   2   6   2      326.03      328.46     21.09 o 
   3   6   2      540.68      549.32     53.94 o 
   4   6   2        2.40       -3.23     14.93 o 
  -4   7   2       50.16       -8.34     21.13 o 
  -3   7   2       13.04       12.44      9.60 o 
  -2   7   2      170.02      194.04     36.63 o 
  -1   7   2       30.44       19.67     13.51 o 
   0   7   2        1.14       -7.42     12.17 o 
   1   7   2       34.72       29.02     12.82 o 
   2   7   2      159.12      182.57     27.31 o 
   3   7   2       13.82       15.89     10.52 o 
   4   7   2       52.39       24.51     18.42 o 
  -3   8   2       63.35       -1.41     18.75 o 
  -2   8   2       53.64       19.11     14.27 o 
  -1   8   2       85.74       72.23     16.15 o 
   0   8   2        0.52       -9.82     13.48 o 
   1   8   2       78.40       62.14     21.38 o 
   2   8   2       52.81       14.97     13.03 o 
   3   8   2       65.24       48.27     17.65 o 
  -2   9   2      103.21       45.28     29.01 o 
  -1   9   2       59.48       61.98     20.02 o 
   0   9   2       18.32       46.41     20.44 o 
   1   9   2       58.49       53.75     21.42 o 
   2   9   2       97.02       50.66     19.68 o 
   0  10   2       49.48       30.01     14.36 o 
   1   0   3       94.37       93.31     21.24 o 
   2   0   3     1982.82     1916.29     54.48 o 
   3   0   3      160.32      148.06     28.58 o 
   4   0   3      124.06      152.69     28.61 o 
   5   0   3       30.20       28.04     10.79 o 
  -5   1   3      108.31      103.18     37.25 o 
  -4   1   3      191.32      192.07     17.41 o 
  -3   1   3      281.87      275.72     16.87 o 
  -2   1   3     2319.56     2324.28     42.38 o 
  -1   1   3     5674.48     5550.92    111.90 o 
   0   1   3      313.43      280.08     11.70 o 
   1   1   3     5767.93     5676.84     67.93 o 
   2   1   3     2323.98     2341.91     47.41 o 
   3   1   3      269.59      268.68     16.54 o 
   4   1   3      191.40      188.36     18.66 o 
   5   1   3      116.46      120.01     32.22 o 
  -5   2   3        0.46      -13.38     13.38 o 
  -4   2   3        3.40       14.55      6.44 o 
  -3   2   3       16.13       11.30      8.55 o 
  -2   2   3      365.66      383.28     18.66 o 
  -1   2   3      431.57      430.05     25.26 o 
   0   2   3       65.97       49.08     13.14 o 
   1   2   3      454.54      436.25     14.43 o 
   2   2   3      315.38      329.14     16.61 o 
   3   2   3       20.00       13.41      8.32 o 
   4   2   3        4.32        7.91     11.49 o 
   5   2   3        0.87        7.82      6.92 o 
  -5   3   3      125.30      129.81     52.26 o 
  -4   3   3      132.75      141.33     14.87 o 
  -3   3   3     1108.98     1176.69     36.50 o 
  -2   3   3      384.18      423.01     19.64 o 
  -1   3   3     2981.88     3068.44     53.92 o 
   0   3   3     1755.10     1742.93     39.74 o 
   1   3   3     3030.15     3061.81     43.47 o 
   2   3   3      368.56      398.65     19.45 o 
   3   3   3     1109.37     1188.60     58.95 o 
   4   3   3      125.27      153.79     15.92 o 
   5   3   3      122.07      104.43     16.99 o 
  -5   4   3       26.88       23.81     21.86 o 
  -4   4   3      199.27      214.63     47.14 o 
  -3   4   3       20.68       12.11     21.68 o 
  -2   4   3      358.43      375.24     16.71 o 
  -1   4   3      285.31      251.87     16.11 o 
   0   4   3        3.97       -6.32     10.17 o 
   1   4   3      286.16      259.57     15.05 o 
   2   4   3      368.38      365.62     19.85 o 
   3   4   3       23.95       22.18     10.98 o 
   4   4   3      196.77      229.82     16.37 o 
   5   4   3       24.37       25.54     11.96 o 
  -4   5   3       97.51       25.18     29.53 o 
  -3   5   3      121.53      135.83     20.86 o 
  -2   5   3      345.47      314.58     18.07 o 
  -1   5   3      595.23      610.25     29.15 o 
   0   5   3      214.65      224.08     21.85 o 
   1   5   3      597.03      600.60     26.14 o 
   2   5   3      358.33      339.11     22.24 o 
   3   5   3      123.04      123.36     13.37 o 
   4   5   3       94.89       79.42     15.44 o 
  -4   6   3       99.03       47.88     32.29 o 
  -3   6   3       18.25       33.17     14.94 o 
  -2   6   3        5.07        4.32      6.98 o 
  -1   6   3      487.35      485.73     27.91 o 
   0   6   3       55.70       63.71     20.81 o 
   1   6   3      476.29      486.08     26.34 o 
   2   6   3        5.18       -2.29      8.14 o 
   3   6   3       18.57       24.20     10.04 o 
   4   6   3       99.77       53.35     39.03 o 
  -4   7   3       43.81        9.68     23.01 o 
  -3   7   3       97.46       51.25     16.81 o 
  -2   7   3       30.12       14.20     15.66 o 
  -1   7   3      372.09      365.36     25.94 o 
   0   7   3      111.08      151.11     17.89 o 
   1   7   3      358.92      363.07     23.81 o 
   2   7   3       30.90       27.81     12.96 o 
   3   7   3      103.97       36.66     17.22 o 
   4   7   3       43.72       20.83     19.24 o 
  -3   8   3        0.79        3.79      7.81 o 
  -2   8   3       12.52       23.97     17.42 o 
  -1   8   3      340.58      409.37     30.44 o 
   0   8   3      184.24      202.59     24.31 o 
   1   8   3      344.00      427.45     30.73 o 
   2   8   3       12.32        6.67     14.55 o 
   3   8   3        0.27        3.96      9.36 o 
  -2   9   3       30.09       16.10     15.27 o 
  -1   9   3        0.36       12.59     13.97 o 
   0   9   3       95.07      136.99     22.08 o 
   1   9   3        0.65      -10.17     10.17 o 
   2   9   3       31.06       -0.52     14.77 o 
   0  10   3       16.45        5.62     11.99 o 
   1   0   4     4056.25     4016.62    107.09 o 
   2   0   4       13.02        8.89      9.73 o 
   3   0   4       31.50       26.28     22.31 o 
   4   0   4      519.39      503.59     46.74 o 
   5   0   4       67.08       56.24     16.64 o 
  -5   1   4       44.17       33.62     18.11 o 
  -4   1   4       66.16       72.71     11.85 o 
  -3   1   4      339.69      307.32     18.29 o 
  -2   1   4      623.52      607.87     26.27 o 
  -1   1   4     3801.78     3615.23     90.77 o 
   0   1   4     2678.77     2411.22     43.93 o 
   1   1   4     3853.93     3801.08     97.93 o 
   2   1   4      629.02      574.89     20.69 o 
   3   1   4      347.61      362.79     23.22 o 
   4   1   4       59.92       66.33     16.46 o 
   5   1   4       40.36       46.75     21.98 o 
  -5   2   4        5.20       11.90     15.37 o 
  -4   2   4      429.20      447.63     18.96 o 
  -3   2   4       30.95       23.43     10.05 o 
  -2   2   4     1089.50     1144.69     22.43 o 
  -1   2   4     2005.70     1920.42     35.61 o 
   0   2   4     1204.59     1180.95     29.52 o 
   1   2   4     1971.79     1867.69     28.28 o 
   2   2   4     1098.96     1116.51     24.47 o 
   3   2   4       35.47       38.81     12.29 o 
   4   2   4      414.68      408.17     21.18 o 
   5   2   4        3.49       -5.30      7.27 o 
  -5   3   4       53.34       59.66     23.85 o 
  -4   3   4      267.91      296.61     23.61 o 
  -3   3   4      374.07      402.91     36.65 o 
  -2   3   4      399.80      367.92     20.16 o 
  -1   3   4     2506.76     2471.87     45.66 o 
   0   3   4       55.32       60.03     12.47 o 
   1   3   4     2479.92     2392.24     39.80 o 
   2   3   4      389.77      349.73     11.17 o 
   3   3   4      391.15      447.76     22.05 o 
   4   3   4      274.66      258.92     15.44 o 
   5   3   4       53.49       60.66     14.33 o 
  -5   4   4        3.47       38.81     21.47 o 
  -4   4   4      144.02       99.98     38.68 o 
  -3   4   4      400.86      438.44     45.18 o 
  -2   4   4      219.47      219.83     15.82 o 
  -1   4   4        9.85        5.09      8.05 o 
   0   4   4       20.57       16.09     12.29 o 
   1   4   4       14.21       16.84      9.14 o 
   2   4   4      217.34      236.49     13.55 o 
   3   4   4      403.03      438.93     30.54 o 
   4   4   4      148.66      164.46     16.07 o 
   5   4   4        3.37       11.80      9.52 o 
  -4   5   4      206.41       82.08     60.29 o 
  -3   5   4      207.36      221.15     24.22 o 
  -2   5   4      365.16      382.95     17.88 o 
  -1   5   4     1128.84     1224.45     37.85 o 
   0   5   4      331.15      342.62     27.18 o 
   1   5   4     1134.20     1174.18     37.68 o 
   2   5   4      372.40      378.67     18.20 o 
   3   5   4      193.50      161.47     21.27 o 
   4   5   4      210.56      205.10     33.95 o 
  -4   6   4       81.99       46.68     30.14 o 
  -3   6   4       41.81       21.43     14.87 o 
  -2   6   4      320.29      326.41     20.37 o 
  -1   6   4     1068.45     1175.27     38.36 o 
   0   6   4        5.44       -0.98      8.43 o 
   1   6   4     1041.39     1101.33     34.04 o 
   2   6   4      321.67      334.95     19.28 o 
   3   6   4       39.64       27.69      9.01 o 
   4   6   4       85.49       20.23     26.25 o 
  -4   7   4       10.22       -1.75     25.13 o 
  -3   7   4       16.89        6.46     15.01 o 
  -2   7   4       66.33       46.09     13.62 o 
  -1   7   4      101.84      113.08     19.60 o 
   0   7   4       22.79       10.32     14.40 o 
   1   7   4      100.07      108.14     19.94 o 
   2   7   4       68.43       44.53     17.27 o 
   3   7   4       15.46       -3.55      8.37 o 
   4   7   4        9.12       -3.13     18.97 o 
  -3   8   4      151.45      154.97     67.45 o 
  -2   8   4      138.53       55.66     29.43 o 
  -1   8   4      127.75      141.00     33.67 o 
   0   8   4       51.90       43.86     16.76 o 
   1   8   4      133.94      109.92     24.88 o 
   2   8   4      137.92       70.80     22.17 o 
   3   8   4      153.54      124.89     35.66 o 
  -2   9   4      105.20       51.65     23.25 o 
  -1   9   4       28.73       12.73     15.41 o 
   0   9   4       13.74       25.42     17.95 o 
   1   9   4       28.82       24.28     14.71 o 
   2   9   4      104.97       55.68     25.20 o 
   0  10   4       21.29       15.73     13.78 o 
   1   0   5     4374.34     3803.39    324.58 o 
   2   0   5      695.73      665.33     27.27 o 
   3   0   5     1231.49     1225.49     48.15 o 
   4   0   5       77.58       75.07      9.93 o 
   5   0   5      119.80       75.22     21.88 o 
  -5   1   5      106.25       79.86     28.94 o 
  -4   1   5        3.78        4.45      6.56 o 
  -3   1   5      913.13      894.88     23.03 o 
  -2   1   5      581.80      540.74     26.07 o 
  -1   1   5     1671.88     1500.99     42.44 o 
   0   1   5        8.48       10.07      7.21 o 
   1   1   5     1675.43     1591.52     32.70 o 
   2   1   5      573.25      531.25     22.73 o 
   3   1   5      886.73      871.68     31.77 o 
   4   1   5        3.19       -4.01     10.29 o 
   5   1   5      107.44      115.00     22.14 o 
  -5   2   5       37.26       21.13     31.38 o 
  -4   2   5        1.80       -8.81     11.70 o 
  -3   2   5      317.70      336.73     20.21 o 
  -2   2   5     1336.82     1378.21     49.36 o 
  -1   2   5     1505.11     1414.53     27.41 o 
   0   2   5      152.08      164.89     14.80 o 
   1   2   5     1486.70     1379.37     25.92 o 
   2   2   5     1338.67     1355.44     26.47 o 
   3   2   5      305.76      332.53     17.71 o 
   4   2   5        2.60        7.47      8.56 o 
   5   2   5       39.97       34.40     14.27 o 
  -5   3   5       98.14       97.93     31.31 o 
  -4   3   5      535.31      559.05     32.24 o 
  -3   3   5      668.48      727.94     50.83 o 
  -2   3   5      768.57      796.97     30.31 o 
  -1   3   5     3787.79     3787.66     61.43 o 
   0   3   5     2095.19     2105.93     43.46 o 
   1   3   5     3862.01     3845.95     63.61 o 
   2   3   5      803.51      826.85     20.75 o 
   3   3   5      650.25      686.47     20.58 o 
   4   3   5      537.25      500.85     20.18 o 
   5   3   5      103.34      105.62     18.91 o 
  -5   4   5       18.88       24.55     22.91 o 
  -4   4   5        2.36       12.17     17.66 o 
  -3   4   5       68.35       60.44     31.79 o 
  -2   4   5       72.54       74.15     12.69 o 
  -1   4   5      231.87      218.32     14.38 o 
   0   4   5        0.62       -0.25      8.78 o 
   1   4   5      233.12      229.09     12.12 o 
   2   4   5       85.07       91.05     13.51 o 
   3   4   5       60.12       63.14     15.64 o 
   4   4   5        2.43        7.15      9.83 o 
   5   4   5       20.51        5.98     10.80 o 
  -4   5   5       44.65       26.91     37.98 o 
  -3   5   5      258.54      266.91     22.58 o 
  -2   5   5       37.73       35.27      9.18 o 
  -1   5   5      334.34      372.97     27.66 o 
   0   5   5        2.37      -10.76     10.76 o 
   1   5   5      321.43      346.99     19.28 o 
   2   5   5       31.51       42.85     11.68 o 
   3   5   5      246.95      239.25     19.33 o 
   4   5   5       45.38       41.77     11.48 o 
  -4   6   5       51.27       30.03     25.88 o 
  -3   6   5      149.84      138.70     25.51 o 
  -2   6   5      165.99      138.10     21.21 o 
  -1   6   5      726.74      733.66     34.93 o 
   0   6   5      109.04      157.89     21.35 o 
   1   6   5      718.69      748.90     36.56 o 
   2   6   5      175.67      166.17     19.62 o 
   3   6   5      152.73       92.33     26.61 o 
   4   6   5       50.60       33.46     11.94 o 
  -4   7   5       87.77       27.12     60.86 o 
  -3   7   5       68.94       37.15     21.47 o 
  -2   7   5       17.73        6.82      9.01 o 
  -1   7   5       42.85       54.12     18.41 o 
   0   7   5       24.48       22.63     19.25 o 
   1   7   5       48.61       49.34     14.68 o 
   2   7   5       15.40       20.04     12.08 o 
   3   7   5       68.47       31.72     12.23 o 
   4   7   5       89.14       33.21     35.14 o 
  -3   8   5       60.90       11.04      9.09 o 
  -2   8   5       58.85       18.21     10.74 o 
  -1   8   5       45.29       35.91     14.18 o 
   0   8   5        0.08       -2.75     11.06 o 
   1   8   5       46.74       41.98     14.34 o 
   2   8   5       61.29       18.90     15.21 o 
   3   8   5       58.53       30.36     14.67 o 
  -2   9   5       11.96       15.84      9.52 o 
  -1   9   5       20.44       -1.37     16.53 o 
   0   9   5       50.35       62.78     19.19 o 
   1   9   5       19.62       14.11     11.93 o 
   2   9   5       12.69       -1.37     11.06 o 
   0  10   5        1.55        8.00     12.06 o 
   0   0   6      280.37      285.15     24.98 o 
   1   0   6     5211.71     5289.62     88.30 o 
   2   0   6      279.62      280.01     16.38 o 
   3   0   6      603.11      651.46     60.10 o 
   4   0   6        0.17        2.44      8.44 o 
   5   0   6       88.14       62.08     20.69 o 
  -5   1   6       60.84       51.08     30.99 o 
  -4   1   6       30.42       27.79     16.62 o 
  -3   1   6      287.89      299.30     13.75 o 
  -2   1   6      174.67      151.25     22.40 o 
  -1   1   6     4111.08     4021.90     86.00 o 
   0   1   6      668.63      640.16     23.01 o 
   1   1   6     4028.83     4009.36     52.92 o 
   2   1   6      171.01      174.46     13.80 o 
   3   1   6      295.99      295.26     20.68 o 
   4   1   6       24.38       17.03      9.35 o 
   5   1   6       60.72       67.56     17.55 o 
  -5   2   6      334.11      411.24     36.88 o 
  -4   2   6      138.80      113.83     38.80 o 
  -3   2   6      486.56      435.93     33.94 o 
  -2   2   6      914.08      944.39     37.49 o 
  -1   2   6      328.32      314.82     12.01 o 
   0   2   6      209.29      229.89     17.19 o 
   1   2   6      305.59      288.35     14.06 o 
   2   2   6      906.63      932.83     20.01 o 
   3   2   6      501.31      493.86     21.21 o 
   4   2   6      146.16      153.18     17.58 o 
   5   2   6      331.08      371.42     25.52 o 
  -5   3   6      104.98      139.90     29.26 o 
  -4   3   6        5.75       13.89     15.35 o 
  -3   3   6      135.30      156.23     28.61 o 
  -2   3   6       25.32       29.10     11.93 o 
  -1   3   6      508.86      496.78     19.04 o 
   0   3   6     3041.56     3072.71     51.24 o 
   1   3   6      521.67      500.99     18.68 o 
   2   3   6       27.53       20.44      6.00 o 
   3   3   6      124.43      142.91     13.59 o 
   4   3   6        4.70        5.09      7.72 o 
   5   3   6      103.54      116.75     29.79 o 
  -5   4   6       79.66       92.85     28.35 o 
  -4   4   6      119.83       54.38     38.88 o 
  -3   4   6      177.97      163.82     32.77 o 
  -2   4   6      313.98      321.26     13.10 o 
  -1   4   6      352.45      331.73     15.40 o 
   0   4   6     2019.14     2108.59     43.78 o 
   1   4   6      346.42      322.92     15.88 o 
   2   4   6      323.51      316.98     14.58 o 
   3   4   6      186.99      183.63     13.18 o 
   4   4   6      119.73      147.25     13.86 o 
   5   4   6       80.48       70.34     16.68 o 
  -4   5   6       79.89       19.47     28.87 o 
  -3   5   6      220.60      219.59     31.36 o 
  -2   5   6      193.91      191.79     16.50 o 
  -1   5   6      319.58      333.39     21.33 o 
   0   5   6      794.93      865.48     32.11 o 
   1   5   6      327.14      336.90     17.91 o 
   2   5   6      178.59      180.98     20.15 o 
   3   5   6      226.29      201.53     27.37 o 
   4   5   6       75.25       50.18     12.70 o 
  -4   6   6      147.92      106.32     63.86 o 
  -3   6   6      310.13      342.86     32.28 o 
  -2   6   6       72.97       67.91     15.05 o 
  -1   6   6      832.37      894.28     41.65 o 
   0   6   6      131.56      149.58     23.41 o 
   1   6   6      850.05      914.04     28.09 o 
   2   6   6       66.45       62.71     11.13 o 
   3   6   6      319.74      282.10     42.72 o 
   4   6   6      146.63      110.09     29.84 o 
  -3   7   6       20.97       11.67     18.92 o 
  -2   7   6        6.41       16.03      8.88 o 
  -1   7   6      132.92      136.92     22.01 o 
   0   7   6       33.18       29.41     15.72 o 
   1   7   6      128.60      151.04     16.77 o 
   2   7   6        4.94        2.20      9.58 o 
   3   7   6       20.28       19.16     10.64 o 
  -3   8   6       81.13       23.42     24.99 o 
  -2   8   6      140.96       18.85     24.69 o 
  -1   8   6      623.65      717.58     30.98 o 
   0   8   6      219.20      255.64     27.84 o 
   1   8   6      618.06      737.58     32.04 o 
   2   8   6      142.62      105.69     27.95 o 
   3   8   6       79.54       63.63     17.94 o 
  -2   9   6       17.46       29.62     10.79 o 
  -1   9   6      129.14       47.14     22.82 o 
   0   9   6       45.90       30.02     13.79 o 
   1   9   6      127.73       32.33     25.93 o 
   2   9   6       20.73        2.68     18.21 o 
   1   0   7     8557.57     8831.15    113.50 o 
   2   0   7      364.06      365.29     12.82 o 
   3   0   7      692.62      670.14     32.27 o 
   4   0   7       22.89       22.83      7.39 o 
   5   0   7       14.11       16.43     13.61 o 
  -5   1   7       56.71       22.47     22.04 o 
  -4   1   7      172.04      152.88     25.11 o 
  -3   1   7      598.85      611.26     28.94 o 
  -2   1   7      406.46      366.84     23.76 o 
  -1   1   7     3130.54     2971.22     88.36 o 
   0   1   7     4064.08     4097.92     64.97 o 
   1   1   7     3131.83     3075.09     46.59 o 
   2   1   7      359.83      359.61     22.01 o 
   3   1   7      601.19      609.11     27.91 o 
   4   1   7      175.67      188.82     16.38 o 
   5   1   7       53.14       51.50     17.05 o 
  -5   2   7       58.26       51.89     21.60 o 
  -4   2   7       59.60       34.90     22.27 o 
  -3   2   7      564.90      562.17     43.48 o 
  -2   2   7      673.45      664.75     28.53 o 
  -1   2   7      900.28      831.10     32.38 o 
   0   2   7       37.09       41.64     13.21 o 
   1   2   7      929.43      854.41     19.50 o 
   2   2   7      705.75      693.02     19.11 o 
   3   2   7      577.78      601.51     21.15 o 
   4   2   7       61.51       56.02     12.60 o 
   5   2   7       59.99       65.09     22.64 o 
  -5   3   7      216.03      237.34     30.22 o 
  -4   3   7       44.06       50.20     26.54 o 
  -3   3   7      390.95      402.78     42.26 o 
  -2   3   7     1138.19     1184.48     35.80 o 
  -1   3   7        6.85        5.04      6.89 o 
   0   3   7      563.41      544.70     20.08 o 
   1   3   7        3.66       -0.23      5.24 o 
   2   3   7     1112.85     1115.62     23.76 o 
   3   3   7      374.02      382.60     17.81 o 
   4   3   7       44.48       44.91     14.92 o 
   5   3   7      218.62      207.81     24.55 o 
  -5   4   7       69.84      125.72     40.15 o 
  -4   4   7       32.72       13.11     21.03 o 
  -3   4   7      254.56      319.50     36.99 o 
  -2   4   7      362.35      404.09     30.69 o 
  -1   4   7      191.83      194.94     13.03 o 
   0   4   7     1372.06     1440.26     32.21 o 
   1   4   7      174.20      172.91     13.68 o 
   2   4   7      355.53      344.97     18.03 o 
   3   4   7      269.55      287.35     20.88 o 
   4   4   7       36.56       41.04     10.79 o 
   5   4   7       69.27       38.59     14.07 o 
  -4   5   7       88.58       19.85     29.43 o 
  -3   5   7       15.53       30.11     19.31 o 
  -2   5   7      339.96      327.87     14.75 o 
  -1   5   7       73.28       75.66     16.14 o 
   0   5   7      565.47      578.10     32.04 o 
   1   5   7       84.61       82.96     12.98 o 
   2   5   7      327.11      343.10     19.03 o 
   3   5   7       17.26        6.67      6.17 o 
   4   5   7       83.85       52.80     15.92 o 
  -4   6   7       76.50       77.81     44.84 o 
  -3   6   7       44.73       38.23     22.46 o 
  -2   6   7       79.02       95.29     10.49 o 
  -1   6   7      277.65      263.68     25.55 o 
   0   6   7     1337.74     1412.36     46.10 o 
   1   6   7      287.07      275.61     20.83 o 
   2   6   7       82.40       84.53     12.04 o 
   3   6   7       49.14       41.93     10.43 o 
   4   6   7       78.08       42.78     20.77 o 
  -3   7   7      126.90       33.24     30.00 o 
  -2   7   7       11.81       10.48      8.08 o 
  -1   7   7        0.84       10.37     12.06 o 
   0   7   7      159.61      157.86     21.08 o 
   1   7   7        0.14       -0.67     11.95 o 
   2   7   7        9.40        9.82      9.06 o 
   3   7   7      119.62       83.10     18.81 o 
  -3   8   7      160.37       61.47     48.08 o 
  -2   8   7       26.10       16.11      9.67 o 
  -1   8   7      245.78      285.82     22.13 o 
   0   8   7       26.06       80.19     18.84 o 
   1   8   7      246.75      312.74     21.29 o 
   2   8   7       26.10       17.92     10.35 o 
   3   8   7      161.22      107.13     37.21 o 
  -2   9   7       53.05       40.53     24.46 o 
  -1   9   7       63.92       41.22     17.48 o 
   0   9   7       42.47       29.12     13.73 o 
   1   9   7       61.76       29.39     15.39 o 
   2   9   7       51.33       29.01     13.76 o 
   0   0   8     1165.71     1158.69     28.90 o 
   1   0   8     4143.72     4029.47     73.23 o 
   2   0   8        0.15       -1.23      2.91 o 
   3   0   8      766.11      756.93     15.17 o 
   4   0   8      145.71      156.25     21.38 o 
   5   0   8      216.99      212.41     29.82 o 
  -5   1   8        0.86        2.55     19.78 o 
  -4   1   8      121.36      121.34     23.68 o 
  -3   1   8      179.45      174.64     25.83 o 
  -2   1   8      444.61      434.41     31.70 o 
  -1   1   8       41.75       23.34     22.08 o 
   0   1   8      868.16      771.88     27.68 o 
   1   1   8       34.97       43.37      4.80 o 
   2   1   8      436.77      447.56     17.06 o 
   3   1   8      176.74      191.41     27.62 o 
   4   1   8      127.75      141.30     15.38 o 
   5   1   8        1.72        4.87     11.92 o 
  -5   2   8      178.42      247.23     32.30 o 
  -4   2   8        8.79       -1.51     15.66 o 
  -3   2   8      528.24      551.44     37.89 o 
  -2   2   8      872.71      887.48     35.63 o 
  -1   2   8      588.42      557.23     27.21 o 
   0   2   8     3047.79     2946.25     42.86 o 
   1   2   8      570.70      522.43     13.14 o 
   2   2   8      893.70      931.50     17.06 o 
   3   2   8      547.55      568.25     20.49 o 
   4   2   8        6.86        4.89      7.84 o 
   5   2   8      175.64      195.89     22.25 o 
  -5   3   8        2.34       22.68     24.84 o 
  -4   3   8      389.96      458.42     35.27 o 
  -3   3   8      426.57      447.03     37.58 o 
  -2   3   8      378.53      376.45     22.99 o 
  -1   3   8       87.06       73.25      9.95 o 
   0   3   8     2363.45     2383.98     40.25 o 
   1   3   8       77.37       69.91      7.66 o 
   2   3   8      380.82      359.38     11.56 o 
   3   3   8      427.30      437.32     17.57 o 
   4   3   8      376.59      397.88     18.73 o 
   5   3   8        2.35        5.30     11.14 o 
  -5   4   8        3.18       16.87     21.57 o 
  -4   4   8      205.84      155.02     95.01 o 
  -3   4   8      113.29      110.65     37.00 o 
  -2   4   8      439.61      432.48     26.46 o 
  -1   4   8      168.26      178.35     13.87 o 
   0   4   8     1546.23     1640.51     35.18 o 
   1   4   8      149.13      160.54     16.04 o 
   2   4   8      437.09      403.89     14.80 o 
   3   4   8      125.24      133.17     12.08 o 
   4   4   8      199.63      202.12     15.44 o 
   5   4   8        3.57        4.09      8.27 o 
  -4   5   8      210.87       99.36     68.50 o 
  -3   5   8       98.49       76.46     23.88 o 
  -2   5   8       72.78       70.62      9.77 o 
  -1   5   8      104.16      124.11     15.58 o 
   0   5   8      547.72      562.22     25.31 o 
   1   5   8       95.67      104.86     13.32 o 
   2   5   8       68.25       71.48     12.04 o 
   3   5   8       91.04       68.74     15.42 o 
   4   5   8      212.48      227.49     18.41 o 
  -4   6   8       59.68       38.49     27.76 o 
  -3   6   8      148.67      165.47     36.66 o 
  -2   6   8      771.96      817.95     35.31 o 
  -1   6   8       75.33       68.79     18.25 o 
   0   6   8     1251.93     1373.81     39.41 o 
   1   6   8       77.83       88.68     14.73 o 
   2   6   8      790.51      884.94     32.09 o 
   3   6   8      146.59      182.78     26.71 o 
   4   6   8       59.93       46.44     22.59 o 
  -3   7   8       25.89       14.77     17.54 o 
  -2   7   8      185.53      185.93     17.87 o 
  -1   7   8       88.19       99.52     23.16 o 
   0   7   8        7.38        6.01     12.86 o 
   1   7   8       92.62      130.69     14.86 o 
   2   7   8      186.86      173.90     40.78 o 
   3   7   8       23.64       12.71     13.30 o 
  -3   8   8       12.16        6.79     17.52 o 
  -2   8   8       75.97       57.41     21.94 o 
  -1   8   8       97.12       50.97     35.43 o 
   0   8   8      179.82      191.70     24.78 o 
   1   8   8       97.05       45.27     26.60 o 
   2   8   8       77.31       37.58     17.12 o 
   3   8   8       13.25        6.23     13.16 o 
  -2   9   8       12.73        7.18      9.41 o 
  -1   9   8        4.90        9.56     15.30 o 
   0   9   8        0.26       -7.63     10.01 o 
   1   9   8        5.90        8.81     14.67 o 
   2   9   8       12.37        9.38     11.68 o 
   1   0   9     1595.71     1488.51     25.61 o 
   2   0   9      106.51       78.15     13.22 o 
   3   0   9     1054.32     1021.97     31.14 o 
   4   0   9       28.62       23.96     19.56 o 
   5   0   9      169.97      254.18     36.85 o 
  -5   1   9      132.91      136.30     58.65 o 
  -4   1   9       26.82       41.53     16.37 o 
  -3   1   9       74.47       77.36     18.36 o 
  -2   1   9      508.49      512.50     27.91 o 
  -1   1   9     1857.12     1852.71     47.28 o 
   0   1   9        4.31       12.29      6.44 o 
   1   1   9     1864.05     1857.92     34.46 o 
   2   1   9      560.61      561.99     15.56 o 
   3   1   9       71.39       69.35      8.54 o 
   4   1   9       28.88       24.08      6.72 o 
   5   1   9      134.22      145.77     20.17 o 
  -5   2   9       82.19      119.19     24.48 o 
  -4   2   9      223.34      234.35     27.88 o 
  -3   2   9      424.31      434.27     41.41 o 
  -2   2   9      681.55      716.26     29.63 o 
  -1   2   9      651.58      620.22     27.51 o 
   0   2   9       86.18      118.22     12.98 o 
   1   2   9      638.41      594.72     28.45 o 
   2   2   9      661.52      705.16     14.97 o 
   3   2   9      430.13      423.94     12.35 o 
   4   2   9      232.61      252.38     13.52 o 
   5   2   9       78.44       59.97     20.95 o 
  -5   3   9        1.67       17.62     17.20 o 
  -4   3   9        5.65       21.48     18.38 o 
  -3   3   9      228.29      264.84     31.44 o 
  -2   3   9     1498.43     1546.40     54.29 o 
  -1   3   9      353.14      346.56     13.16 o 
   0   3   9     1419.59     1440.03     26.71 o 
   1   3   9      341.08      324.95     13.27 o 
   2   3   9     1466.88     1523.71     20.76 o 
   3   3   9      230.49      249.42     10.73 o 
   4   3   9        5.84        7.28      6.57 o 
   5   3   9        0.96       -6.99     10.97 o 
  -4   4   9      211.02      231.69     37.52 o 
  -3   4   9       90.65       82.92     32.10 o 
  -2   4   9       14.24        8.70     13.45 o 
  -1   4   9      356.51      331.89     14.70 o 
   0   4   9      589.26      598.43     18.84 o 
   1   4   9      355.12      325.49     16.54 o 
   2   4   9       11.60        8.72      7.93 o 
   3   4   9       99.42      101.05      9.88 o 
   4   4   9      216.38      224.23     14.95 o 
  -4   5   9       65.13       50.63     56.42 o 
  -3   5   9       85.38       90.71     26.24 o 
  -2   5   9      975.38      974.81     28.88 o 
  -1   5   9      134.98      155.11     19.12 o 
   0   5   9       98.56      122.52     14.46 o 
   1   5   9      141.66      175.59     14.54 o 
   2   5   9      971.05     1019.12     31.26 o 
   3   5   9       79.89       68.76      8.51 o 
   4   5   9       65.70       67.62     12.16 o 
  -4   6   9      108.04      106.75     65.89 o 
  -3   6   9       44.57       27.44     17.64 o 
  -2   6   9       26.88       35.64     10.77 o 
  -1   6   9      128.24      129.03     18.12 o 
   0   6   9       65.94       69.78     14.71 o 
   1   6   9      139.21      120.22     17.32 o 
   2   6   9       27.88       22.45      8.53 o 
   3   6   9       45.54       16.41      9.75 o 
   4   6   9      111.19       45.78     35.12 o 
  -3   7   9       51.86       29.51     20.20 o 
  -2   7   9      180.44      185.79     17.40 o 
  -1   7   9      123.73      114.86     26.53 o 
   0   7   9      491.82      561.71     28.28 o 
   1   7   9      122.00      132.12     17.20 o 
   2   7   9      175.01      142.18     39.20 o 
   3   7   9       47.93       13.17      8.03 o 
  -3   8   9       66.46       23.42     22.89 o 
  -2   8   9       10.59        9.79     10.58 o 
  -1   8   9       13.15       14.69      9.89 o 
   0   8   9      529.27      661.65     29.22 o 
   1   8   9       15.29        7.19     10.40 o 
   2   8   9       11.23        7.12     11.94 o 
   3   8   9       65.36       38.38     20.35 o 
  -2   9   9        5.33        0.89     11.53 o 
  -1   9   9      146.62      200.09     43.36 o 
   0   9   9        0.01      -11.58     11.58 o 
   1   9   9      140.45      135.27     45.77 o 
   2   9   9        4.86       16.00     12.08 o 
   0   0  10      779.78      710.24     27.48 o 
   1   0  10     3821.54     3963.83     77.05 o 
   2   0  10       85.87       94.67     13.10 o 
   3   0  10      455.63      459.82     25.26 o 
   4   0  10      158.95      149.99     22.42 o 
   5   0  10      688.27      866.95     48.11 o 
  -5   1  10       34.62       37.82     23.22 o 
  -4   1  10      442.94      472.06     43.21 o 
  -3   1  10      192.41      198.23     25.36 o 
  -2   1  10      304.66      336.72     23.98 o 
  -1   1  10       18.12       20.61      9.99 o 
   0   1  10     3222.10     2980.03     45.18 o 
   1   1  10       20.91       27.90      8.41 o 
   2   1  10      308.12      334.49     13.37 o 
   3   1  10      189.46      193.72     12.99 o 
   4   1  10      453.18      485.66     21.49 o 
   5   1  10       34.22       34.04     13.75 o 
  -5   2  10       39.64       44.19     26.43 o 
  -4   2  10        3.20       15.62     17.27 o 
  -3   2  10      242.15      241.66     29.79 o 
  -2   2  10      687.01      707.41     36.68 o 
  -1   2  10     2156.96     2133.71     47.51 o 
   0   2  10     1427.54     1402.81     29.10 o 
   1   2  10     2121.50     2143.84     47.33 o 
   2   2  10      698.01      703.82     14.10 o 
   3   2  10      220.25      209.83     10.48 o 
   4   2  10        2.44        7.68      7.67 o 
   5   2  10       42.19       55.51     14.84 o 
  -5   3  10       24.96        8.03     19.74 o 
  -4   3  10      690.94      797.30     46.97 o 
  -3   3  10      610.85      663.07     37.34 o 
  -2   3  10      552.34      578.23     33.41 o 
  -1   3  10      472.16      475.14     10.43 o 
   0   3  10     3893.78     3929.28     54.63 o 
   1   3  10      474.43      480.55     13.72 o 
   2   3  10      545.68      519.11     15.01 o 
   3   3  10      602.27      595.19     18.55 o 
   4   3  10      699.89      684.92     30.40 o 
   5   3  10       22.92        3.26      9.62 o 
  -4   4  10       66.82       50.26     59.76 o 
  -3   4  10        8.51        0.76     18.46 o 
  -2   4  10      524.60      565.66     33.88 o 
  -1   4  10      330.38      342.96     16.46 o 
   0   4  10        4.54       -3.04      6.72 o 
   1   4  10      359.26      355.05     16.33 o 
   2   4  10      543.82      535.06     23.72 o 
   3   4  10        5.58        9.30      5.08 o 
   4   4  10       65.63       66.16      9.35 o 
  -4   5  10      228.86      262.91     87.08 o 
  -3   5  10       34.05       44.39     24.37 o 
  -2   5  10      137.62      118.80      7.85 o 
  -1   5  10      224.33      241.57     17.91 o 
   0   5  10      954.47     1045.53     33.18 o 
   1   5  10      232.96      236.98     15.88 o 
   2   5  10      142.50      125.84     11.57 o 
   3   5  10       31.40       32.07      6.84 o 
   4   5  10      223.38      278.80     30.67 o 
  -4   6  10       11.01        8.49     18.75 o 
  -3   6  10      131.82       52.48     35.80 o 
  -2   6  10      295.07      293.73     31.43 o 
  -1   6  10        7.51       15.35     12.91 o 
   0   6  10       23.28       20.20     16.75 o 
   1   6  10        4.97        5.28     11.15 o 
   2   6  10      286.49      266.77     15.73 o 
   3   6  10      132.25      101.43     22.65 o 
   4   6  10       11.74        2.06     15.56 o 
  -3   7  10      100.58        5.67     25.47 o 
  -2   7  10       55.86       56.61      8.22 o 
  -1   7  10       86.38       99.12     19.58 o 
   0   7  10      623.15      655.63     33.04 o 
   1   7  10       92.11      119.68     18.39 o 
   2   7  10       56.62       38.15     10.33 o 
   3   7  10       96.12       27.59     13.16 o 
  -3   8  10       45.42       31.42     31.26 o 
  -2   8  10       23.78       26.47     11.78 o 
  -1   8  10       19.08       16.46      9.05 o 
   0   8  10        0.06       -8.86     13.35 o 
   1   8  10       20.97        9.35     12.67 o 
   2   8  10       29.46       15.86     10.63 o 
   3   8  10       44.66       27.53     15.39 o 
  -2   9  10       12.04       11.97      9.10 o 
  -1   9  10       64.12       42.60     18.17 o 
   0   9  10        1.36        2.33     10.84 o 
   1   9  10       62.67       39.07     18.54 o 
   2   9  10       12.64       -9.05     11.51 o 
   1   0  11      138.43      150.29     10.62 o 
   2   0  11       30.16       40.12      7.82 o 
   3   0  11      365.48      383.93     24.28 o 
   4   0  11        7.83        4.12     10.70 o 
   5   0  11        5.14       -6.68     15.42 o 
  -5   1  11       19.18       58.89     19.85 o 
  -4   1  11      319.34      298.92     32.05 o 
  -3   1  11       92.46       77.01     25.41 o 
  -2   1  11     1319.86     1279.28     41.30 o 
  -1   1  11      589.69      570.10     21.35 o 
   0   1  11       49.52       45.12      5.76 o 
   1   1  11      585.36      570.93     18.29 o 
   2   1  11     1325.67     1285.56     26.14 o 
   3   1  11       94.88       80.79     13.99 o 
   4   1  11      312.21      326.82     21.86 o 
   5   1  11       18.70        1.19     24.02 o 
  -5   2  11       48.62       67.71     31.69 o 
  -4   2  11       23.23       12.08     16.85 o 
  -3   2  11      525.87      586.30     46.06 o 
  -2   2  11       59.98       77.67     23.37 o 
  -1   2  11     1066.60     1065.70     26.27 o 
   0   2  11      124.51      117.78      9.98 o 
   1   2  11     1003.17      932.87     40.94 o 
   2   2  11       60.92       56.90      5.52 o 
   3   2  11      533.47      540.71     16.96 o 
   4   2  11       21.31       21.73      6.62 o 
   5   2  11       42.83       19.41     16.48 o 
  -5   3  11        0.70       31.38     27.91 o 
  -4   3  11        7.01       23.39     16.56 o 
  -3   3  11        2.14       -5.47     20.02 o 
  -2   3  11     2547.08     2616.95     72.13 o 
  -1   3  11      189.14      201.72     18.86 o 
   0   3  11      607.62      599.99     20.21 o 
   1   3  11      177.15      184.56     13.99 o 
   2   3  11     2580.70     2549.68     29.03 o 
   3   3  11        2.73       -1.73      5.75 o 
   4   3  11        8.00       -3.81      5.88 o 
   5   3  11        1.32       15.41     23.58 o 
  -4   4  11      150.90       68.02    115.82 o 
  -3   4  11       38.06       74.80     24.68 o 
  -2   4  11        6.37       11.89     16.41 o 
  -1   4  11      305.42      322.72     14.94 o 
   0   4  11      219.86      203.42     14.22 o 
   1   4  11      296.84      312.34     19.33 o 
   2   4  11        6.61        8.15      6.27 o 
   3   4  11       44.34       60.97      7.43 o 
   4   4  11      153.29      138.28     16.84 o 
  -4   5  11        4.43        2.00     22.07 o 
  -3   5  11        0.11        3.05     14.87 o 
  -2   5  11     2709.77     2957.29     87.21 o 
  -1   5  11       10.35        9.85      9.27 o 
   0   5  11        0.68       -3.79      8.69 o 
   1   5  11       10.89        8.18      7.81 o 
   2   5  11     2697.23     2845.81     53.04 o 
   3   5  11        0.03        2.23      3.08 o 
   4   5  11        4.50       -0.29     11.87 o 
  -4   6  11      251.78      356.15     40.77 o 
  -3   6  11       80.75       41.44     44.04 o 
  -2   6  11      150.56      143.10     25.44 o 
  -1   6  11       38.38       40.32     12.53 o 
   0   6  11      674.88      822.97     32.38 o 
   1   6  11       32.85       32.42     11.50 o 
   2   6  11      151.33      136.06     12.67 o 
   3   6  11       78.83       78.57     11.84 o 
   4   6  11      248.78      261.91     29.82 o 
  -3   7  11       59.87       20.90     26.49 o 
  -2   7  11      198.59      200.11     56.37 o 
  -1   7  11      481.35      543.19     27.71 o 
   0   7  11        1.22        3.06      8.90 o 
   1   7  11      478.33      534.90     25.42 o 
   2   7  11      202.21      184.84     29.94 o 
   3   7  11       66.31       63.99     18.87 o 
  -3   8  11        0.84      -13.05     50.15 o 
  -2   8  11       23.92       13.12      7.50 o 
  -1   8  11       25.38       25.23     10.29 o 
   0   8  11       86.08      122.25     26.71 o 
   1   8  11       27.31       26.39     13.84 o 
   2   8  11       24.77        9.10     10.32 o 
  -1   9  11      145.78      175.45     35.48 o 
   0   9  11        6.17      -10.01     12.09 o 
   1   9  11      146.43      153.57     35.85 o 
   0   0  12      382.90      401.98     14.61 o 
   1   0  12     4402.26     4367.88     61.47 o 
   2   0  12      230.82      243.59     17.12 o 
   3   0  12        0.17       -0.08     10.27 o 
   4   0  12        2.32        5.26     18.07 o 
   5   0  12      190.50      242.20     40.36 o 
  -5   1  12        6.29      -14.57     26.99 o 
  -4   1  12      779.41      864.77     45.59 o 
  -3   1  12      386.37      432.37     32.30 o 
  -2   1  12      175.49      188.45     34.30 o 
  -1   1  12      494.84      531.46     11.44 o 
   0   1  12     3607.45     3452.11     56.28 o 
   1   1  12      503.20      523.57     12.13 o 
   2   1  12      171.31      151.59     12.90 o 
   3   1  12      390.88      404.75     18.49 o 
   4   1  12      771.22      856.00     36.69 o 
   5   1  12        6.69        6.73     11.01 o 
  -5   2  12      196.45      212.42     38.45 o 
  -4   2  12      126.40       98.44     26.96 o 
  -3   2  12      149.01      131.40     33.56 o 
  -2   2  12      930.97     1001.51     51.56 o 
  -1   2  12      877.94      899.83     27.54 o 
   0   2  12      345.88      359.00     18.23 o 
   1   2  12      933.35      929.45     23.22 o 
   2   2  12      911.99      876.41     27.70 o 
   3   2  12      140.05      130.10     12.63 o 
   4   2  12      124.63      109.66     17.98 o 
   5   2  12      198.55      182.50     14.52 o 
  -5   3  12        5.91        8.15     18.16 o 
  -4   3  12      366.46      417.04     33.86 o 
  -3   3  12      214.56      229.07     33.38 o 
  -2   3  12      119.88      127.54     23.67 o 
  -1   3  12      289.98      309.01     18.50 o 
   0   3  12     2059.55     2048.01     31.24 o 
   1   3  12      281.70      292.84     21.29 o 
   2   3  12      117.08      129.52     15.03 o 
   3   3  12      227.61      202.16     10.80 o 
   4   3  12      368.89      355.24     27.32 o 
   5   3  12        6.14      -19.16     19.16 o 
  -4   4  12       56.61        9.66     26.43 o 
  -3   4  12       89.94       85.72     23.17 o 
  -2   4  12      712.57      733.02     33.80 o 
  -1   4  12      120.35      117.25     10.50 o 
   0   4  12       36.78       61.86      9.67 o 
   1   4  12      125.37      132.78     11.29 o 
   2   4  12      705.09      647.70     19.39 o 
   3   4  12       84.01       70.59      6.94 o 
   4   4  12       57.57       50.49     18.63 o 
  -4   5  12       71.50       40.26     42.92 o 
  -3   5  12      173.58      223.21     43.70 o 
  -2   5  12       19.17       18.86     16.11 o 
  -1   5  12       50.91       68.18     12.91 o 
   0   5  12     1393.51     1499.79     35.06 o 
   1   5  12       54.92       66.91     12.45 o 
   2   5  12       19.61       21.77      7.22 o 
   3   5  12      174.82      173.17     20.65 o 
   4   5  12       73.33       72.23     26.67 o 
  -4   6  12        4.24       -1.97     20.03 o 
  -3   6  12       12.87       -1.71     16.39 o 
  -2   6  12      263.31      241.02     15.38 o 
  -1   6  12      147.96      156.45     16.53 o 
   0   6  12       30.12       42.03     13.70 o 
   1   6  12      141.06      134.56     12.90 o 
   2   6  12      257.29      247.14     19.12 o 
   3   6  12       15.35        3.93      7.01 o 
   4   6  12        4.60       -2.28     12.18 o 
  -3   7  12       67.45       32.04     22.75 o 
  -2   7  12       25.24       20.68      9.42 o 
  -1   7  12       22.41       14.76      8.75 o 
   0   7  12       16.94        8.39      9.50 o 
   1   7  12       18.28        7.09     10.83 o 
   2   7  12       25.51        9.31      7.78 o 
   3   7  12       68.58       59.04     18.55 o 
  -2   8  12      133.90      115.00     34.20 o 
  -1   8  12       82.89       68.30     17.51 o 
   0   8  12       10.00       19.80     11.12 o 
   1   8  12       82.53       90.36     16.96 o 
   2   8  12      130.83       99.68     43.69 o 
  -1   9  12       92.66       81.86     21.31 o 
   0   9  12        7.72       10.95      9.86 o 
   1   9  12       97.82       70.34     29.00 o 
   1   0  13     1141.83     1161.21     23.51 o 
   2   0  13        0.27        5.82      6.54 o 
   3   0  13      915.08      924.38     40.49 o 
   4   0  13       93.96      113.43     19.88 o 
   5   0  13       85.91      100.97     29.53 o 
  -5   1  13      102.25      125.74     29.19 o 
  -4   1  13       12.27       -1.30     18.51 o 
  -3   1  13      116.70      122.46     18.94 o 
  -2   1  13      361.05      337.62     36.71 o 
  -1   1  13      810.38      785.61     16.83 o 
   0   1  13     1444.79     1499.41     30.55 o 
   1   1  13      810.27      794.61     15.01 o 
   2   1  13      346.22      335.67     12.27 o 
   3   1  13      111.39       82.68     10.56 o 
   4   1  13       12.59        3.30      5.86 o 
   5   1  13      104.71       93.44     18.72 o 
  -5   2  13       69.72       36.14     26.57 o 
  -4   2  13      222.68      223.61     30.94 o 
  -3   2  13      118.30      139.55     26.80 o 
  -2   2  13       30.59       35.45     18.68 o 
  -1   2  13      610.70      606.97     31.19 o 
   0   2  13        0.64       -1.82      6.25 o 
   1   2  13      589.86      568.67     18.77 o 
   2   2  13       33.68       34.23     10.04 o 
   3   2  13      131.67      125.17     10.24 o 
   4   2  13      213.85      236.47     17.20 o 
   5   2  13       70.22       23.33     22.37 o 
  -4   3  13       85.27       58.06     32.57 o 
  -3   3  13       93.87       62.82     33.97 o 
  -2   3  13      508.44      568.87     48.58 o 
  -1   3  13      807.29      820.15     26.54 o 
   0   3  13     1328.12     1315.57     23.69 o 
   1   3  13      833.21      823.89     25.42 o 
   2   3  13      508.19      487.38     21.55 o 
   3   3  13      100.20      100.14      8.00 o 
   4   3  13       83.36       70.07     14.32 o 
  -4   4  13       47.29       33.19     54.84 o 
  -3   4  13      576.87      655.49     49.37 o 
  -2   4  13      261.99      266.35     23.72 o 
  -1   4  13     1078.36     1099.99     21.96 o 
   0   4  13        0.37        5.27      8.04 o 
   1   4  13     1069.62     1105.69     21.67 o 
   2   4  13      260.31      239.15     15.30 o 
   3   4  13      567.77      498.98     27.07 o 
   4   4  13       42.66       14.85     15.70 o 
  -4   5  13       13.79       23.67     29.10 o 
  -3   5  13       11.59        5.69     18.06 o 
  -2   5  13      262.40      283.96     33.92 o 
  -1   5  13      396.99      396.77     14.13 o 
   0   5  13       46.17       44.58     12.39 o 
   1   5  13      400.65      413.99     15.25 o 
   2   5  13      284.65      262.84     16.18 o 
   3   5  13       11.76        5.79      3.83 o 
   4   5  13       14.49       -4.65     11.29 o 
  -4   6  13       64.29       -2.87     26.96 o 
  -3   6  13      224.15      343.24     42.64 o 
  -2   6  13       33.92       27.19     17.78 o 
  -1   6  13      105.75      115.31     15.95 o 
   0   6  13      879.19      947.40     31.55 o 
   1   6  13      106.45      116.93     11.30 o 
   2   6  13       33.61       21.44      7.48 o 
   3   6  13      216.43      252.70     43.67 o 
   4   6  13       62.51       67.43     23.32 o 
  -3   7  13      104.25       42.90     28.24 o 
  -2   7  13       99.52       77.62     35.24 o 
  -1   7  13       38.64       33.25      8.21 o 
   0   7  13        0.31        2.96      9.15 o 
   1   7  13       31.65       20.09     10.73 o 
   2   7  13      103.22       46.69     21.95 o 
   3   7  13      108.88      110.29     44.28 o 
  -2   8  13        6.95       10.18     17.31 o 
  -1   8  13       52.61       34.38     11.92 o 
   0   8  13      303.15      279.59     49.60 o 
   1   8  13       50.20       31.99     10.35 o 
   2   8  13        7.55        9.34     11.28 o 
  -1   9  13      145.95      127.44     37.89 o 
   0   9  13        3.19        3.96     10.53 o 
   1   9  13      149.27      203.23     27.37 o 
   0   0  14      501.42      515.55     24.97 o 
   1   0  14       97.09       84.58      7.57 o 
   2   0  14      104.59      125.60     13.88 o 
   3   0  14      708.05      710.80     22.62 o 
   4   0  14       33.52       31.99     13.34 o 
   5   0  14      185.48      187.77     28.35 o 
  -5   1  14        6.57        6.73     19.79 o 
  -4   1  14       48.34       47.47     19.89 o 
  -3   1  14      156.73      159.80     21.12 o 
  -2   1  14      348.96      353.66     31.34 o 
  -1   1  14       10.06       14.85      4.43 o 
   0   1  14     2697.67     2532.84     43.46 o 
   1   1  14       12.15        9.66      5.96 o 
   2   1  14      346.67      337.79     11.25 o 
   3   1  14      152.61      153.01     19.14 o 
   4   1  14       51.15       26.51     12.12 o 
   5   1  14        7.89       -2.35     10.73 o 
  -5   2  14      297.92      338.31     38.29 o 
  -4   2  14      148.27      163.92     33.25 o 
  -3   2  14     1038.50     1138.15     62.88 o 
  -2   2  14       25.03       26.21     22.36 o 
  -1   2  14     2736.64     2762.35     55.36 o 
   0   2  14       15.27       15.21      6.37 o 
   1   2  14     2804.16     2794.78     45.85 o 
   2   2  14       23.26       27.28     10.09 o 
   3   2  14     1020.27     1125.58     41.40 o 
   4   2  14      152.83      120.21     22.14 o 
   5   2  14      298.98      290.41     36.07 o 
  -4   3  14       24.56        8.79     19.09 o 
  -3   3  14      495.32      649.69     52.10 o 
  -2   3  14      181.29      194.31     36.26 o 
  -1   3  14      300.92      317.77     28.58 o 
   0   3  14       82.25      105.74     13.74 o 
   1   3  14      308.81      319.90     17.63 o 
   2   3  14      183.02      166.53     12.52 o 
   3   3  14      499.78      425.26     44.42 o 
   4   3  14       28.79       31.67     13.09 o 
  -4   4  14        1.56       49.72     41.02 o 
  -3   4  14      328.74      450.90     51.36 o 
  -2   4  14      290.30      303.72     28.14 o 
  -1   4  14      449.53      504.48     24.24 o 
   0   4  14      222.75      232.10     16.12 o 
   1   4  14      452.85      477.64     24.22 o 
   2   4  14      273.10      250.06     18.59 o 
   3   4  14      316.56      314.31     28.39 o 
   4   4  14        0.99       13.99     12.49 o 
  -4   5  14       35.72       39.78     55.97 o 
  -3   5  14       98.92       22.01     23.58 o 
  -2   5  14       17.29       22.33     18.41 o 
  -1   5  14      311.97      329.51     23.56 o 
   0   5  14        7.89       -8.47      8.74 o 
   1   5  14      306.29      323.03     16.83 o 
   2   5  14       19.16       26.63     11.84 o 
   3   5  14      102.23       89.56     18.93 o 
   4   5  14       39.55       49.34     15.57 o 
  -3   6  14      125.61       58.04     52.05 o 
  -2   6  14      128.39      138.32     23.20 o 
  -1   6  14      541.61      492.35     30.34 o 
   0   6  14      223.02      253.50     27.29 o 
   1   6  14      540.67      554.94     30.21 o 
   2   6  14      133.97      152.13     13.22 o 
   3   6  14      125.22      153.13     37.39 o 
  -3   7  14       61.17       22.70     30.91 o 
  -2   7  14       13.23        8.75     16.69 o 
  -1   7  14       54.57       57.64     18.70 o 
   0   7  14       40.32       26.77     12.73 o 
   1   7  14       60.87       64.12     16.06 o 
   2   7  14       11.80       20.91     13.51 o 
   3   7  14       61.84       82.78     25.12 o 
  -2   8  14      186.17      237.54     49.50 o 
  -1   8  14       71.45       52.39     16.71 o 
   0   8  14       36.07       25.33     15.27 o 
   1   8  14       70.12       60.66     18.18 o 
   2   8  14      178.27      286.68     38.18 o 
  -1   9  14       22.23       42.17     21.77 o 
   0   9  14       23.58       12.88     10.17 o 
   1   9  14       18.69       24.39     17.03 o 
   1   0  15      313.79      330.72     12.45 o 
   2   0  15     2451.94     2521.22     49.69 o 
   3   0  15      168.39      173.69     13.05 o 
   4   0  15       24.35       16.93     11.74 o 
   5   0  15       49.84       49.40     26.21 o 
  -5   1  15       13.33       30.97     18.20 o 
  -4   1  15       49.78       52.11     22.56 o 
  -3   1  15      168.02      183.37     36.54 o 
  -2   1  15      865.40      861.47     42.48 o 
  -1   1  15      206.48      204.11      9.60 o 
   0   1  15     1531.29     1499.02     43.44 o 
   1   1  15      217.43      210.98      8.34 o 
   2   1  15      890.55      874.98     15.85 o 
   3   1  15      175.85      195.93     13.88 o 
   4   1  15       49.43       21.20      6.55 o 
   5   1  15       11.91        3.14     34.17 o 
  -4   2  15        3.04       15.76     13.67 o 
  -3   2  15      306.50      342.02     32.20 o 
  -2   2  15       22.19       44.36     18.03 o 
  -1   2  15      546.48      560.48     22.28 o 
   0   2  15       57.18       44.84      5.03 o 
   1   2  15      530.93      523.30     21.19 o 
   2   2  15       18.45       27.26     10.53 o 
   3   2  15      303.22      285.34     11.72 o 
   4   2  15        4.14       -0.90      4.31 o 
  -4   3  15      222.15      292.99     39.06 o 
  -3   3  15      142.15      139.27     54.36 o 
  -2   3  15      195.96      178.14     38.80 o 
  -1   3  15      461.93      468.99     22.51 o 
   0   3  15      351.76      355.75     17.52 o 
   1   3  15      458.15      454.14     20.09 o 
   2   3  15      210.81      188.10     10.58 o 
   3   3  15      139.56      172.99     36.36 o 
   4   3  15      218.81      221.85     31.07 o 
  -4   4  15       11.16      -18.83     24.72 o 
  -3   4  15      236.87      280.25     37.36 o 
  -2   4  15      183.76      184.79     24.98 o 
  -1   4  15      755.31      808.80     37.13 o 
   0   4  15      354.08      342.74     17.92 o 
   1   4  15      746.79      748.26     28.79 o 
   2   4  15      180.81      171.62     20.65 o 
   3   4  15      231.01      236.24     28.50 o 
   4   4  15        8.60        6.32      9.35 o 
  -4   5  15       12.18        2.70     23.88 o 
  -3   5  15      149.81      161.20    109.02 o 
  -2   5  15       22.25       27.03     16.15 o 
  -1   5  15      106.28       97.65     11.82 o 
   0   5  15       86.26       77.91     13.76 o 
   1   5  15       95.02       91.98     10.31 o 
   2   5  15       29.29       15.66      8.42 o 
   3   5  15      156.61      170.96     28.77 o 
   4   5  15       13.34        8.69     14.42 o 
  -3   6  15       72.22       35.25     25.59 o 
  -2   6  15       31.66       38.42     21.20 o 
  -1   6  15      443.88      434.72     23.81 o 
   0   6  15      235.25      277.26     22.79 o 
   1   6  15      446.48      483.13     20.77 o 
   2   6  15       28.54       21.00     11.62 o 
   3   6  15       74.53       84.27     21.20 o 
  -3   7  15       23.75       26.11     22.43 o 
  -2   7  15       45.49       34.13     19.38 o 
  -1   7  15       84.73       88.00     33.41 o 
   0   7  15      184.25       50.73     29.20 o 
   1   7  15       88.36       85.11     26.33 o 
   2   7  15       40.93       22.14     15.96 o 
   3   7  15       25.44       16.51     16.00 o 
  -2   8  15       40.97       23.48     20.29 o 
  -1   8  15       25.19       27.48     10.20 o 
   0   8  15      382.63      448.89     22.93 o 
   1   8  15       26.19       14.20     12.73 o 
   2   8  15       40.13       10.17     15.04 o 
  -1   9  15        2.68       -3.96     25.08 o 
   0   9  15        6.39       10.00     16.20 o 
   1   9  15        3.22       12.11     13.14 o 
   0   0  16      443.51      510.78     15.72 o 
   1   0  16       31.43       29.67      7.88 o 
   2   0  16       91.83       85.63      8.48 o 
   3   0  16      199.08      207.97     15.56 o 
   4   0  16      128.19      115.14     45.42 o 
   5   0  16       45.58       30.24     26.92 o 
  -4   1  16      389.35      460.86     33.79 o 
  -3   1  16       45.05       47.45     19.79 o 
  -2   1  16       36.32       43.97     18.64 o 
  -1   1  16      482.22      486.38     16.61 o 
   0   1  16     1437.48     1460.93     30.21 o 
   1   1  16      496.12      495.36     13.56 o 
   2   1  16       36.50       29.45      4.77 o 
   3   1  16       50.82       48.38     10.40 o 
   4   1  16      395.49      414.21     14.29 o 
   5   1  16        7.91       27.51     34.96 o 
  -4   2  16      118.64       74.97     27.83 o 
  -3   2  16      114.94      127.56     30.43 o 
  -2   2  16        7.15        1.00     14.12 o 
  -1   2  16       42.96       46.25     21.58 o 
   0   2  16      293.06      305.57      9.76 o 
   1   2  16       46.48       54.13     11.92 o 
   2   2  16        5.98        9.01      9.84 o 
   3   2  16      104.00       84.92     20.14 o 
   4   2  16      111.02       40.99     36.50 o 
  -4   3  16       65.02       37.76     32.30 o 
  -3   3  16       37.58       49.13     22.28 o 
  -2   3  16        9.38       10.42     19.29 o 
  -1   3  16      643.59      642.13     25.42 o 
   0   3  16     2040.54     2075.86     39.30 o 
   1   3  16      632.93      618.78     27.35 o 
   2   3  16        9.87       13.94      9.69 o 
   3   3  16       40.85       30.44     16.95 o 
   4   3  16       69.94       49.93     18.01 o 
  -4   4  16        4.54       -1.20     34.44 o 
  -3   4  16      329.22      346.31     52.32 o 
  -2   4  16      217.05      232.15     36.22 o 
  -1   4  16      241.45      222.68     35.29 o 
   0   4  16        6.69       -4.16      9.73 o 
   1   4  16      234.75      215.35     20.30 o 
   2   4  16      231.63      235.49     19.29 o 
   3   4  16      323.63      357.07     30.91 o 
   4   4  16        5.23        6.83     24.81 o 
  -4   5  16        6.48        0.50     20.39 o 
  -3   5  16      203.52      191.40    123.72 o 
  -2   5  16       33.69       52.96     17.54 o 
  -1   5  16      461.72      437.01     27.73 o 
   0   5  16        5.45        2.97      8.45 o 
   1   5  16      448.07      463.77     28.07 o 
   2   5  16       38.23       37.43     12.59 o 
   3   5  16      207.17      210.25     26.19 o 
   4   5  16        7.19        2.20     12.13 o 
  -3   6  16      122.34       39.86     31.68 o 
  -2   6  16       97.70       92.76     43.82 o 
  -1   6  16      208.13      245.45     22.91 o 
   0   6  16      160.71      183.28     15.71 o 
   1   6  16      205.23      208.47     23.71 o 
   2   6  16       94.08      139.53     21.53 o 
   3   6  16      122.89       40.16     29.70 o 
  -3   7  16       13.30       25.54     21.88 o 
  -2   7  16       19.66        7.70     21.35 o 
  -1   7  16      106.54       79.41     31.87 o 
   0   7  16      146.15       -0.09     15.40 o 
   1   7  16      107.07       69.32     68.60 o 
   2   7  16       22.97       17.26     12.26 o 
   3   7  16       13.29        8.31     15.04 o 
  -2   8  16      135.93      148.66     47.91 o 
  -1   8  16      209.05      239.51     77.68 o 
   0   8  16        0.04        4.21      9.62 o 
   1   8  16      205.82      134.10     68.76 o 
   2   8  16      134.72      142.25     64.93 o 
   0   9  16        7.67       -2.47      6.92 o 
   1   0  17      215.39      196.30      9.62 o 
   2   0  17      308.38      331.49     11.96 o 
   3   0  17       20.91       17.26      9.46 o 
   4   0  17       26.95       37.43     17.46 o 
  -4   1  17       97.97      108.17     27.01 o 
  -3   1  17      282.81      275.07     23.31 o 
  -2   1  17     1442.96     1529.60     46.06 o 
  -1   1  17      548.64      545.37     14.53 o 
   0   1  17      501.27      524.82     15.18 o 
   1   1  17      542.35      504.95     18.36 o 
   2   1  17     1418.73     1437.73     25.35 o 
   3   1  17      292.33      299.34     14.96 o 
   4   1  17       97.22       93.68     27.32 o 
  -4   2  17       87.47      145.29     26.50 o 
  -3   2  17      432.43      441.81     55.04 o 
  -2   2  17      453.40      518.64     56.56 o 
  -1   2  17      520.15      534.82     24.58 o 
   0   2  17        2.56        4.08      5.39 o 
   1   2  17      538.03      545.20     16.92 o 
   2   2  17      429.42      435.83     23.05 o 
   3   2  17      432.45      445.76     30.25 o 
   4   2  17       88.00       31.44     20.64 o 
  -4   3  17       41.25        8.34     25.61 o 
  -3   3  17      473.14      511.40     51.64 o 
  -2   3  17      135.10      210.62     37.32 o 
  -1   3  17      561.52      568.74     27.13 o 
   0   3  17      407.73      376.75     10.61 o 
   1   3  17      562.05      521.22     25.07 o 
   2   3  17      140.28      140.09     15.33 o 
   3   3  17      477.01      483.03     34.56 o 
   4   3  17       38.85       16.27     25.21 o 
  -4   4  17       21.73        1.19     28.86 o 
  -3   4  17       67.22       25.48     26.98 o 
  -2   4  17      175.98      187.63     40.02 o 
  -1   4  17      388.40      379.02     34.69 o 
   0   4  17      234.80      269.05     22.34 o 
   1   4  17      408.27      396.10     22.39 o 
   2   4  17      172.28      174.97     17.31 o 
   3   4  17       69.91       68.87     15.11 o 
   4   4  17       23.73       26.45     12.18 o 
  -4   5  17       50.35       -2.61     37.37 o 
  -3   5  17      209.30       -1.20     66.27 o 
  -2   5  17      100.83       94.31     18.62 o 
  -1   5  17      590.16      679.48     31.20 o 
   0   5  17      256.39      226.43     16.73 o 
   1   5  17      595.28      626.54     29.21 o 
   2   5  17       91.82       81.25     12.35 o 
   3   5  17      207.58      242.52     27.22 o 
   4   5  17       52.03       35.72     18.25 o 
  -3   6  17       58.53        1.72     27.38 o 
  -2   6  17        8.52       -9.69     14.05 o 
  -1   6  17      287.63      318.43     22.65 o 
   0   6  17        4.29        5.70      8.03 o 
   1   6  17      287.89      285.21     20.10 o 
   2   6  17        8.40        3.27      6.06 o 
   3   6  17       55.33       20.28     14.46 o 
  -3   7  17       68.22       58.62     30.66 o 
  -2   7  17       28.22        1.64     15.83 o 
  -1   7  17      118.42       -3.01     32.28 o 
   0   7  17        9.80        3.64     10.88 o 
   1   7  17      116.77       39.43     41.84 o 
   2   7  17       30.96       20.90     11.61 o 
   3   7  17       68.67       59.10     20.89 o 
  -2   8  17       36.11       27.43     20.38 o 
  -1   8  17       57.89       42.60     25.42 o 
   0   8  17        3.03       13.00      8.36 o 
   1   8  17       60.69       25.47     22.93 o 
   2   8  17       34.35       35.59     20.47 o 
   0   0  18     2114.21     2065.05     45.01 o 
   1   0  18       79.65       72.26      8.73 o 
   2   0  18       47.39       48.14     11.30 o 
   3   0  18        0.59       -6.05      6.73 o 
   4   0  18      396.63      409.42     51.55 o 
  -4   1  18      150.02      158.12     49.96 o 
  -3   1  18       98.04      119.64     22.62 o 
  -2   1  18       29.59       35.30     13.72 o 
  -1   1  18      123.17      130.45     10.64 o 
   0   1  18      328.41      330.53     17.33 o 
   1   1  18      113.58      128.86     11.64 o 
   2   1  18       31.52       45.67      6.36 o 
   3   1  18      107.39       99.61     10.54 o 
   4   1  18      148.41      154.61     45.83 o 
  -4   2  18       79.32       98.83     25.39 o 
  -3   2  18      192.57      180.08     28.03 o 
  -2   2  18        0.24       -0.77     14.46 o 
  -1   2  18       18.03       22.32     12.05 o 
   0   2  18       70.22       60.10      7.70 o 
   1   2  18       16.40       17.61      7.11 o 
   2   2  18        0.24       12.69      8.06 o 
   3   2  18      193.92      166.03     20.19 o 
   4   2  18       75.95       10.54     16.86 o 
  -4   3  18       79.84       31.91     30.06 o 
  -3   3  18      122.56      108.64     26.93 o 
  -2   3  18       24.70       32.72     27.77 o 
  -1   3  18      964.18     1000.70     39.90 o 
   0   3  18       46.19       46.93      6.84 o 
   1   3  18      963.57      966.87     30.93 o 
   2   3  18       21.46       17.52      5.46 o 
   3   3  18      123.24       96.06     23.31 o 
   4   3  18       77.29       55.54     22.65 o 
  -4   4  18      137.86       -0.61     34.52 o 
  -3   4  18       83.63       25.92     34.96 o 
  -2   4  18       64.89       53.70     30.41 o 
  -1   4  18      872.25      888.57     68.85 o 
   0   4  18       10.41       17.36     11.89 o 
   1   4  18      889.15      872.73     32.92 o 
   2   4  18       62.20       47.50     16.90 o 
   3   4  18       85.38       77.40     15.91 o 
   4   4  18      139.25       58.67     45.53 o 
  -3   5  18      141.33        0.78     29.17 o 
  -2   5  18       77.17       97.08     40.85 o 
  -1   5  18      542.01      555.39     44.41 o 
   0   5  18       15.62       15.29     11.40 o 
   1   5  18      538.56      563.02     30.34 o 
   2   5  18       76.39       83.25      9.15 o 
   3   5  18      144.58       65.55     67.78 o 
   4   5  18       29.15       17.39     15.57 o 
  -3   6  18       81.33        0.05     39.37 o 
  -2   6  18       31.92       28.31     17.33 o 
  -1   6  18      173.54      191.07     38.04 o 
   0   6  18       39.08       25.51     10.06 o 
   1   6  18      173.31      171.61     24.25 o 
   2   6  18       31.96       30.18     13.22 o 
   3   6  18       77.16       33.46     14.51 o 
  -2   7  18       83.51       63.46     34.40 o 
  -1   7  18      336.34      407.76     25.98 o 
   0   7  18       47.21       31.43     13.75 o 
   1   7  18      337.01      418.03     26.83 o 
   2   7  18       84.25       57.98     26.17 o 
  -1   8  18        4.45        2.67     16.75 o 
   0   8  18       84.66        1.41     18.64 o 
   1   8  18        3.14        2.95     15.21 o 
   1   0  19      166.31      175.57     11.65 o 
   2   0  19      985.25      990.79     24.07 o 
   3   0  19       90.72       82.99     11.92 o 
   4   0  19       13.69       17.94      9.08 o 
  -4   1  19       82.94       13.23     20.27 o 
  -3   1  19       74.31       51.13     24.99 o 
  -2   1  19      767.50      830.63     49.77 o 
  -1   1  19      390.64      401.27     15.00 o 
   0   1  19      401.21      423.50     16.58 o 
   1   1  19      364.77      368.27     15.27 o 
   2   1  19      781.22      768.85     20.68 o 
   3   1  19       63.91       69.45      7.82 o 
   4   1  19       84.11       -7.34     15.61 o 
  -4   2  19       89.90      119.29     22.87 o 
  -3   2  19       11.99       22.21     20.79 o 
  -2   2  19      934.45      947.20     41.51 o 
  -1   2  19      147.80      188.73     16.11 o 
   0   2  19      571.32      543.42     15.08 o 
   1   2  19      143.45      162.43     11.11 o 
   2   2  19      951.63      879.08     45.07 o 
   3   2  19        8.88       13.73      7.02 o 
   4   2  19       91.91       42.93     20.65 o 
  -4   3  19       46.01       36.31     29.93 o 
  -3   3  19       63.66       86.10     22.57 o 
  -2   3  19       80.23       85.41     30.25 o 
  -1   3  19      104.82      138.96     21.69 o 
   0   3  19        0.28       -3.69      5.39 o 
   1   3  19      106.45      120.77     13.60 o 
   2   3  19       70.82       63.09     12.48 o 
   3   3  19       62.78       49.65     15.79 o 
   4   3  19       49.61       58.55     25.62 o 
  -4   4  19      142.28       -1.43     51.10 o 
  -3   4  19       37.34       36.35     27.37 o 
  -2   4  19      101.67      112.08     50.83 o 
  -1   4  19      397.09      447.87     34.44 o 
   0   4  19       16.02       29.38     12.93 o 
   1   4  19      385.71      396.30     29.79 o 
   2   4  19      106.09      107.05     16.74 o 
   3   4  19       38.56       46.66     19.45 o 
   4   4  19      143.69       85.25     73.76 o 
  -3   5  19       70.36        2.18     26.64 o 
  -2   5  19       35.59       60.75     27.61 o 
  -1   5  19      791.48      867.19     43.20 o 
   0   5  19      636.02      666.15     24.32 o 
   1   5  19      784.50      765.52     34.87 o 
   2   5  19       38.08       31.36     13.87 o 
   3   5  19       68.43       43.77     26.48 o 
  -3   6  19        6.90       -1.66     23.43 o 
  -2   6  19       33.22       28.73     24.97 o 
  -1   6  19        7.45       19.91     13.97 o 
   0   6  19       18.10       15.77      6.57 o 
   1   6  19        9.65       22.24     13.53 o 
   2   6  19       30.36       28.84     12.63 o 
   3   6  19        6.57       -8.09     13.68 o 
  -2   7  19       20.89       15.16     15.01 o 
  -1   7  19        4.91        0.15     14.46 o 
   0   7  19      106.67        3.36     19.92 o 
   1   7  19        5.91      -11.15     11.15 o 
   2   7  19       19.85        6.15      8.38 o 
  -1   8  19       13.19       -1.73     12.29 o 
   0   8  19        8.65        7.20      9.53 o 
   1   8  19       13.75       22.63     17.91 o 
   0   0  20     2247.69     2460.68     60.50 o 
   1   0  20       24.23       20.72      6.74 o 
   2   0  20      222.29      205.30      9.16 o 
   3   0  20        2.17        7.95      7.83 o 
   4   0  20      425.40      475.37     40.51 o 
  -4   1  20      102.68       82.83     45.08 o 
  -3   1  20       39.30       23.79     16.96 o 
  -2   1  20       20.72       12.22     20.15 o 
  -1   1  20      314.78      352.23     13.86 o 
   0   1  20       13.06       11.89      7.53 o 
   1   1  20      288.40      308.05     14.47 o 
   2   1  20       21.30       19.84      7.23 o 
   3   1  20       37.19       34.13     14.23 o 
   4   1  20      104.70       80.47     35.61 o 
  -4   2  20      280.05      275.47     81.73 o 
  -3   2  20       36.02       41.87     16.72 o 
  -2   2  20      117.21      114.23     27.69 o 
  -1   2  20      539.59      552.02     27.27 o 
   0   2  20     1540.80     1583.70     28.17 o 
   1   2  20      535.42      531.58     18.37 o 
   2   2  20      120.97       96.87      9.90 o 
   3   2  20       35.12       31.43      9.39 o 
   4   2  20      283.68      317.91     26.00 o 
  -4   3  20       98.26       61.69     28.85 o 
  -3   3  20       88.58      100.19     26.18 o 
  -2   3  20      324.99      378.68     49.07 o 
  -1   3  20      196.81      242.99     25.39 o 
   0   3  20      132.47      134.01     11.69 o 
   1   3  20      174.71      184.60     12.31 o 
   2   3  20      330.99      325.15     25.28 o 
   3   3  20       98.28       72.78     25.01 o 
   4   3  20       99.44       75.02     52.59 o 
  -4   4  20       20.78       -1.40     30.41 o 
  -3   4  20      145.69       95.79     75.77 o 
  -2   4  20      111.06      139.86     33.28 o 
  -1   4  20       87.74       70.46     23.52 o 
   0   4  20      922.73      925.77     33.39 o 
   1   4  20       95.49       96.96     19.43 o 
   2   4  20      108.72      136.91     19.96 o 
   3   4  20      140.91      138.53     35.35 o 
   4   4  20       16.94      -23.54     27.91 o 
  -3   5  20       39.74       -0.99     23.94 o 
  -2   5  20       90.92       90.56     92.17 o 
  -1   5  20       87.17       91.47     28.38 o 
   0   5  20       48.33       55.32     10.52 o 
   1   5  20       95.62      110.69     15.68 o 
   2   5  20       92.63       97.94     16.48 o 
   3   5  20       41.61       34.92     28.78 o 
  -3   6  20      120.15        0.79     30.42 o 
  -2   6  20        5.89        2.07     25.00 o 
  -1   6  20       71.48       30.45     31.70 o 
   0   6  20       40.48       29.80     10.51 o 
   1   6  20       75.31      108.01     16.60 o 
   2   6  20        5.13        2.74      6.40 o 
   3   6  20      121.01       46.69     40.94 o 
  -2   7  20      143.02       -0.81     31.42 o 
  -1   7  20       18.13        3.96     10.78 o 
   0   7  20       21.88       17.55      6.66 o 
   1   7  20       20.43       -4.00     10.52 o 
   2   7  20      144.82      128.88     35.86 o 
  -1   8  20        5.31        5.98     13.10 o 
   0   8  20       50.09       -2.59     19.57 o 
   1   8  20        3.78       -7.41     12.28 o 
   1   0  21      118.98      111.20      9.42 o 
   2   0  21      828.56      816.47     17.23 o 
   3   0  21       62.45       40.12      9.17 o 
   4   0  21        0.92       16.37     21.59 o 
  -4   1  21        1.92        3.94     15.48 o 
  -3   1  21       81.38       81.89     30.41 o 
  -2   1  21       50.24       67.53     12.68 o 
  -1   1  21      785.42      800.40     18.87 o 
   0   1  21        9.66       -8.88      8.88 o 
   1   1  21      834.02      842.24     30.53 o 
   2   1  21       54.30       55.86      6.66 o 
   3   1  21       81.67      124.34     34.37 o 
   4   1  21        2.26      -13.41     13.41 o 
  -4   2  21       82.97      113.35     47.73 o 
  -3   2  21       55.26       65.84     24.67 o 
  -2   2  21      580.96      574.73     30.82 o 
  -1   2  21      294.60      299.38     18.98 o 
   0   2  21     1102.58     1137.88     23.73 o 
   1   2  21      285.98      273.02     12.14 o 
   2   2  21      575.42      538.79     32.44 o 
   3   2  21       53.26       36.70     13.12 o 
   4   2  21       86.63       34.75     22.30 o 
  -4   3  21       30.99       16.20     23.09 o 
  -3   3  21      206.21      224.38     33.04 o 
  -2   3  21       28.17       17.79     20.19 o 
  -1   3  21       92.69       89.63     17.54 o 
   0   3  21        2.87        9.44      6.88 o 
   1   3  21       79.93       80.77      9.85 o 
   2   3  21       31.05       27.86      6.28 o 
   3   3  21      204.38      275.10     26.99 o 
   4   3  21       34.84       21.79     16.54 o 
  -3   4  21       78.52       83.29     24.58 o 
  -2   4  21      665.63      713.19     59.12 o 
  -1   4  21       22.98       22.92     15.70 o 
   0   4  21       20.12       10.49      7.05 o 
   1   4  21       20.90       11.69     14.47 o 
   2   4  21      656.95      660.56     27.71 o 
   3   4  21       77.15       42.26     18.23 o 
  -3   5  21      141.47       -1.90     32.82 o 
  -2   5  21        5.53       31.39     36.08 o 
  -1   5  21       20.63       12.91     24.20 o 
   0   5  21      341.91      377.55     17.88 o 
   1   5  21       25.21       34.88     11.61 o 
   2   5  21        6.37       -6.03      9.49 o 
   3   5  21      143.87      159.62     38.24 o 
  -3   6  21       55.23        0.58     40.81 o 
  -2   6  21      194.48      252.91     55.63 o 
  -1   6  21       33.91       37.61     37.70 o 
   0   6  21        1.12        8.73     11.14 o 
   1   6  21       36.02       29.60     14.75 o 
   2   6  21      200.35      253.02     20.73 o 
   3   6  21       54.34       40.89     24.77 o 
  -2   7  21       11.99        1.45     15.55 o 
  -1   7  21      190.24      134.78    110.31 o 
   0   7  21      256.33      196.26    137.18 o 
   1   7  21      184.59      232.37     33.88 o 
   2   7  21       11.87       -1.40     12.65 o 
  -1   8  21       28.48        0.17     45.67 o 
   0   8  21       52.84       -1.88     24.13 o 
   1   8  21       26.15       -0.38     24.53 o 
   0   0  22     3054.77     3235.41     87.27 o 
   1   0  22        1.06       -0.14      4.97 o 
   2   0  22       32.88       37.14      5.98 o 
   3   0  22       37.00       20.66      9.04 o 
   4   0  22      204.15      293.35     32.89 o 
  -4   1  22        7.36        0.56     19.42 o 
  -3   1  22       77.87       55.54     30.87 o 
  -2   1  22      189.65      183.08     16.09 o 
  -1   1  22       96.22      104.56      7.83 o 
   0   1  22       18.41       15.31      6.93 o 
   1   1  22       91.91      104.32     14.26 o 
   2   1  22      190.13      185.87     12.83 o 
   3   1  22       81.05       64.00     17.93 o 
   4   1  22        7.29        5.17     11.09 o 
  -4   2  22      133.03      112.05     40.00 o 
  -3   2  22      116.41      177.89     33.78 o 
  -2   2  22      143.93      125.06     20.90 o 
  -1   2  22      131.47      132.95     26.66 o 
   0   2  22     2383.88     2446.54     38.50 o 
   1   2  22      135.25      150.06     10.54 o 
   2   2  22      144.38      146.19     10.48 o 
   3   2  22      115.37      118.19     30.47 o 
   4   2  22      128.64      107.26     45.36 o 
  -4   3  22       44.28       67.41     25.52 o 
  -3   3  22       83.31       72.88     37.10 o 
  -2   3  22       23.95       12.82     15.89 o 
  -1   3  22       62.92       80.08     18.35 o 
   0   3  22        0.04       -1.12      7.04 o 
   1   3  22       55.03       66.13      9.84 o 
   2   3  22       23.37       21.67      8.02 o 
   3   3  22       92.92       80.32     18.15 o 
   4   3  22       45.22       25.29     18.26 o 
  -3   4  22      148.52       88.82     88.32 o 
  -2   4  22       61.52       74.73     23.34 o 
  -1   4  22      246.62      253.90     42.60 o 
   0   4  22      382.55      404.16     19.61 o 
   1   4  22      245.20      239.88     23.84 o 
   2   4  22       64.11       62.52     17.20 o 
   3   4  22      145.45      169.20     37.04 o 
  -3   5  22       58.37        2.08     31.75 o 
  -2   5  22      260.91      344.38     38.44 o 
  -1   5  22       38.41       38.18     21.12 o 
   0   5  22       62.07       48.85      7.96 o 
   1   5  22       44.20       51.25     12.74 o 
   2   5  22      255.27      297.74     21.98 o 
   3   5  22       52.94       24.59     19.85 o 
  -2   6  22       64.14       34.08     52.23 o 
  -1   6  22        0.59        3.15     18.13 o 
   0   6  22      198.40      113.06     61.09 o 
   1   6  22        0.61        2.92      9.23 o 
   2   6  22       64.09       23.30     14.79 o 
  -2   7  22       86.23        5.46     37.39 o 
  -1   7  22       34.32       27.08     34.46 o 
   0   7  22        0.12       -1.08     18.14 o 
   1   7  22       36.90       18.35     14.69 o 
   2   7  22       88.50       46.52     24.47 o 
   1   0  23       12.44       11.09      5.91 o 
   2   0  23      474.82      482.78     14.12 o 
   3   0  23        0.71       -2.98      3.59 o 
   4   0  23       20.95       22.44     25.68 o 
  -4   1  23       28.69       10.19     21.68 o 
  -3   1  23      234.10      225.68     68.73 o 
  -2   1  23      266.52      275.79     28.87 o 
  -1   1  23       12.81       20.03     10.57 o 
   0   1  23      122.22      120.18     10.00 o 
   1   1  23        7.77       22.97      8.25 o 
   2   1  23      265.88      269.57     13.80 o 
   3   1  23      228.01      265.17     20.17 o 
   4   1  23       27.48       10.70     21.26 o 
  -4   2  23       12.48       19.62     13.19 o 
  -3   2  23       26.83       40.42     14.40 o 
  -2   2  23      456.25      514.38     37.15 o 
  -1   2  23       43.42       35.72     15.22 o 
   0   2  23       63.56       52.54      8.90 o 
   1   2  23       46.50       53.50      9.33 o 
   2   2  23      452.64      443.74     29.81 o 
   3   2  23       27.76       12.69     11.29 o 
   4   2  23       13.66        6.89     15.66 o 
  -3   3  23       66.24       94.49     19.49 o 
  -2   3  23        6.79       15.14     13.90 o 
  -1   3  23      413.37      461.16     25.18 o 
   0   3  23      349.63      319.50     19.38 o 
   1   3  23      433.25      465.07     16.86 o 
   2   3  23        6.86       12.36      5.99 o 
   3   3  23       66.29       44.56     12.07 o 
  -3   4  23       61.54       43.38     62.10 o 
  -2   4  23      476.48      566.32     51.83 o 
  -1   4  23        9.39        8.21     14.25 o 
   0   4  23       36.82       34.16      9.21 o 
   1   4  23       11.62       13.01      7.47 o 
   2   4  23      472.25      487.77     35.41 o 
   3   4  23       66.07       33.92     12.38 o 
  -3   5  23       66.54       28.48     41.66 o 
  -2   5  23        0.17       -1.89     22.42 o 
  -1   5  23       19.29       -1.84     19.02 o 
   0   5  23        8.16        6.09      5.05 o 
   1   5  23       16.35       26.26     11.92 o 
   2   5  23        0.13       -2.07     10.30 o 
   3   5  23       69.23       15.52     13.60 o 
  -2   6  23      234.25      160.32    210.26 o 
  -1   6  23       52.24       28.77     30.79 o 
   0   6  23        3.01       12.34     10.80 o 
   1   6  23       57.12       81.98     19.98 o 
   2   6  23      230.87      305.46     21.70 o 
  -1   7  23       13.23        1.40     17.02 o 
   0   7  23      691.52      945.79     73.02 o 
   1   7  23       14.45       -2.99      8.74 o 
   0   0  24      120.42      124.41     21.23 o 
   1   0  24       54.79       56.31      6.33 o 
   2   0  24       76.57       84.62     10.71 o 
   3   0  24       54.47       43.78     33.70 o 
   4   0  24       28.51       -6.05     20.93 o 
  -4   1  24       11.08        7.18     18.89 o 
  -3   1  24      175.20      139.02     51.36 o 
  -2   1  24       56.36       55.06     18.45 o 
  -1   1  24     1220.41     1300.87     48.05 o 
   0   1  24      507.38      465.51     16.31 o 
   1   1  24     1204.75     1284.22     26.80 o 
   2   1  24       56.73       62.15     13.45 o 
   3   1  24      180.84      167.18     33.74 o 
   4   1  24       11.68        8.37     20.52 o 
  -4   2  24      210.29      286.45     60.16 o 
  -3   2  24      101.44      106.55     35.07 o 
  -2   2  24      139.33      124.33     17.97 o 
  -1   2  24      271.01      263.28     25.65 o 
   0   2  24      180.24      172.31     10.42 o 
   1   2  24      262.64      239.40     13.43 o 
   2   2  24      141.92      136.86     12.46 o 
   3   2  24      101.58       83.70     18.46 o 
   4   2  24      209.88      143.91     89.65 o 
  -3   3  24       77.50       72.36     26.64 o 
  -2   3  24      194.69      197.05     30.47 o 
  -1   3  24      184.53      223.96     22.13 o 
   0   3  24       23.26       17.43      6.07 o 
   1   3  24      180.96      180.54     12.11 o 
   2   3  24      192.23      185.49     20.88 o 
   3   3  24       73.76       45.84     14.15 o 
  -3   4  24      111.19      111.23     36.02 o 
  -2   4  24       28.34       36.35     18.03 o 
  -1   4  24       82.46       95.61     17.92 o 
   0   4  24       72.72       80.52      7.18 o 
   1   4  24       84.43       96.19     13.67 o 
   2   4  24       28.97       15.75      6.90 o 
   3   4  24      117.73      102.21     26.91 o 
  -3   5  24       22.96       53.49     56.24 o 
  -2   5  24      156.39      197.81     41.54 o 
  -1   5  24       36.68       19.87     29.72 o 
   0   5  24        8.03        5.40      4.73 o 
   1   5  24       34.43       22.76      7.40 o 
   2   5  24      152.84      182.99     25.50 o 
   3   5  24       25.31        8.62     16.03 o 
  -2   6  24        7.87       -8.90     23.94 o 
  -1   6  24       56.33       47.45     46.40 o 
   0   6  24       83.60       34.74     26.87 o 
   1   6  24       51.30       39.45     20.13 o 
   2   6  24        8.00        9.11     11.07 o 
  -1   7  24        8.78       17.51     29.40 o 
   0   7  24       19.14       -0.87     18.69 o 
   1   7  24        9.28        7.40     10.56 o 
   1   0  25      245.08      254.26     10.99 o 
   2   0  25       22.90        8.99      4.68 o 
   3   0  25      114.29       74.91     54.59 o 
   4   0  25        3.42      -17.47     22.87 o 
  -3   1  25      467.58      463.48     33.62 o 
  -2   1  25       60.13       76.68     11.20 o 
  -1   1  25      905.23      888.95     21.25 o 
   0   1  25      241.78      236.11     10.51 o 
   1   1  25      901.14      894.97     23.51 o 
   2   1  25       55.86       65.25     10.69 o 
   3   1  25      466.53      459.63     38.61 o 
  -3   2  25        2.72      -14.55     14.55 o 
  -2   2  25        0.35       -1.65     15.28 o 
  -1   2  25       65.47       71.29     14.28 o 
   0   2  25        0.40       -6.27      6.85 o 
   1   2  25       68.99       64.05      9.97 o 
   2   2  25        2.37        8.71      9.70 o 
   3   2  25        2.62        8.11      9.25 o 
  -3   3  25      130.10      178.18     21.99 o 
  -2   3  25       33.12       33.03     16.29 o 
  -1   3  25      493.63      524.88     25.85 o 
   0   3  25       33.39       32.11      6.57 o 
   1   3  25      509.56      507.47     19.24 o 
   2   3  25       35.89       45.72     12.67 o 
   3   3  25      125.01      112.59     17.39 o 
  -3   4  25       18.71        8.89     13.82 o 
  -2   4  25      242.07      261.59     50.12 o 
  -1   4  25       61.48       70.35     16.80 o 
   0   4  25       31.08       19.41      5.36 o 
   1   4  25       60.08       89.23     20.71 o 
   2   4  25      245.86      300.42     26.05 o 
   3   4  25       17.89       -0.97      7.52 o 
  -2   5  25        8.20       -3.33     21.70 o 
  -1   5  25       59.50       41.74     57.15 o 
   0   5  25      301.73      295.29     28.24 o 
   1   5  25       59.43       39.87      8.47 o 
   2   5  25        7.60       18.18     11.82 o 
  -2   6  25       20.03       10.22     22.67 o 
  -1   6  25      148.56      137.89     53.87 o 
   0   6  25       22.38        7.00     17.59 o 
   1   6  25      146.55      172.07     18.34 o 
   2   6  25       18.65        1.02     12.40 o 
  -1   7  25       94.91        1.89     42.03 o 
   0   7  25        0.25       -3.41     21.15 o 
   1   7  25       93.76       39.34     34.79 o 
   0   0  26        3.95       -8.05     14.24 o 
   1   0  26       16.05       34.73     12.66 o 
   2   0  26       39.24       40.74      6.28 o 
   3   0  26        7.27        2.86     15.30 o 
  -3   1  26      165.77      131.37     55.27 o 
  -2   1  26       14.71        6.32      6.78 o 
  -1   1  26      862.68      837.00     36.96 o 
   0   1  26      120.79      121.78     21.57 o 
   1   1  26      874.94      836.47     24.54 o 
   2   1  26       13.86       10.62      7.42 o 
   3   1  26      167.30      145.94     24.47 o 
  -3   2  26       88.18       91.13     26.00 o 
  -2   2  26       37.58       18.75     24.22 o 
  -1   2  26      131.11      163.64     21.95 o 
   0   2  26        0.30        6.68      6.24 o 
   1   2  26      137.31      143.91     14.85 o 
   2   2  26       37.13       29.41      8.09 o 
   3   2  26       90.61       91.42     16.05 o 
  -3   3  26       28.09       30.71     25.25 o 
  -2   3  26       92.70      108.80     33.14 o 
  -1   3  26      200.48      181.30     21.59 o 
   0   3  26        9.06        2.73      7.20 o 
   1   3  26      199.65      182.06     19.74 o 
   2   3  26       91.09      115.07     18.40 o 
   3   3  26       26.86       21.18     12.11 o 
  -3   4  26       20.14      123.60     75.23 o 
  -2   4  26        9.52       14.97     15.44 o 
  -1   4  26       36.07       61.49     29.35 o 
   0   4  26      450.26      408.82     39.73 o 
   1   4  26       32.44       36.61     12.95 o 
   2   4  26       10.42        5.64     12.48 o 
   3   4  26       17.69       16.59     10.22 o 
  -2   5  26       86.00       49.62     80.13 o 
  -1   5  26       35.36       16.92     23.47 o 
   0   5  26      254.13      279.82     29.51 o 
   1   5  26       32.58       37.49     10.79 o 
   2   5  26       90.04       61.24     19.40 o 
  -1   6  26       53.92       35.74     50.05 o 
   0   6  26        1.64       -2.10     14.28 o 
   1   6  26       51.74       25.28     16.36 o 
   1   0  27       48.39       53.92     13.13 o 
   2   0  27       45.01       56.59      5.02 o 
   3   0  27      236.51        1.98     27.33 o 
  -3   1  27      115.52      105.83     48.08 o 
  -2   1  27      101.32       82.57     11.18 o 
  -1   1  27      318.30      307.35     15.46 o 
   0   1  27       49.52       29.98     10.39 o 
   1   1  27      330.04      317.46     13.99 o 
   2   1  27      101.40       96.29     10.75 o 
   3   1  27      120.25       78.04     28.76 o 
  -3   2  27       40.35       41.02     16.78 o 
  -2   2  27      598.98      653.43     30.83 o 
  -1   2  27      189.75      227.24     24.48 o 
   0   2  27      192.94      189.17     11.83 o 
   1   2  27      187.22      197.11     12.22 o 
   2   2  27      592.94      612.60     21.74 o 
   3   2  27       40.21       27.70     13.20 o 
  -3   3  27       66.37       45.46     16.94 o 
  -2   3  27       14.06       24.91     13.32 o 
  -1   3  27       21.83       17.87     10.07 o 
   0   3  27       47.72       41.99      8.72 o 
   1   3  27       18.43       -0.36      5.85 o 
   2   3  27       15.09       11.47     11.33 o 
   3   3  27       59.98       33.68     15.10 o 
  -2   4  27      200.51      259.81     30.45 o 
  -1   4  27       90.17       27.78     40.54 o 
   0   4  27       21.11        7.10      5.42 o 
   1   4  27       89.95      109.00     15.07 o 
   2   4  27      207.87      229.15     22.72 o 
  -2   5  27       21.89       10.03     20.58 o 
  -1   5  27       71.74       45.55     53.88 o 
   0   5  27      142.37      158.89     31.03 o 
   1   5  27       74.42       54.47     12.29 o 
   2   5  27       23.13       20.62      9.93 o 
  -1   6  27       16.40        5.38     34.03 o 
   0   6  27        1.18       -9.50     15.32 o 
   1   6  27       13.05       16.36     11.19 o 
   0   0  28      216.23      265.48     37.18 o 
   1   0  28      345.25      341.00     22.26 o 
   2   0  28        0.13        5.42      6.37 o 
   3   0  28      153.51      194.98     35.63 o 
  -3   1  28       57.19       45.15     28.65 o 
  -2   1  28       23.87       15.65      5.76 o 
  -1   1  28       24.04       22.00      5.15 o 
   0   1  28        1.15        7.01      5.66 o 
   1   1  28       29.19       21.14     10.13 o 
   2   1  28       22.54       10.42      8.10 o 
   3   1  28       54.78       42.61     18.92 o 
  -3   2  28      107.26      172.57     47.91 o 
  -2   2  28       31.89       58.56     18.52 o 
  -1   2  28       43.45       37.50     18.26 o 
   0   2  28      515.82      515.33     22.32 o 
   1   2  28       46.98       40.83     10.29 o 
   2   2  28       32.63       35.19     14.77 o 
   3   2  28      107.98       78.77     20.48 o 
  -3   3  28        2.40       10.62     11.60 o 
  -2   3  28       39.60       24.06     25.22 o 
  -1   3  28       14.16       23.12     11.66 o 
   0   3  28      105.08       88.22     17.12 o 
   1   3  28       17.24       15.59      6.83 o 
   2   3  28       35.63       52.73     26.66 o 
   3   3  28        2.01        4.73     10.44 o 
  -2   4  28        0.72       11.28     37.31 o 
  -1   4  28       95.52       23.02     23.04 o 
   0   4  28      276.03      317.91     25.87 o 
   1   4  28       92.22       84.47     10.39 o 
   2   4  28        0.78       -8.94     11.87 o 
  -2   5  28       89.85       76.00     89.51 o 
  -1   5  28       55.18       25.88     48.40 o 
   0   5  28       44.65       68.48     20.98 o 
   1   5  28       50.81       63.26     12.12 o 
   2   5  28       86.90       80.91     21.59 o 
  -1   6  28       68.22      126.48    102.40 o 
   0   6  28      113.49      118.82     52.26 o 
   1   6  28       71.37       19.60     58.03 o 
   1   0  29      328.87      355.10     17.50 o 
   2   0  29      108.71      122.33     20.01 o 
   3   0  29        9.89       17.30     17.51 o 
  -3   1  29      143.31      144.67     57.84 o 
  -2   1  29       30.95       17.58      9.39 o 
  -1   1  29      202.98      199.27     14.16 o 
   0   1  29       11.22        9.54      6.63 o 
   1   1  29      195.84      202.97     22.80 o 
   2   1  29       31.86       33.89     11.89 o 
   3   1  29      137.64      128.76     55.53 o 
  -3   2  29      265.20      341.58     64.36 o 
  -2   2  29       95.45       82.09     14.25 o 
  -1   2  29      313.40      339.89     19.77 o 
   0   2  29       73.59       70.68     11.69 o 
   1   2  29      311.50      278.94     17.26 o 
   2   2  29      101.92      125.84     13.24 o 
   3   2  29      270.91      298.38     56.28 o 
  -2   3  29       56.92       79.76     16.05 o 
  -1   3  29       49.33       30.24     14.87 o 
   0   3  29       94.09       75.90     12.03 o 
   1   3  29       47.58       34.73      8.92 o 
   2   3  29       50.60       40.18     12.63 o 
  -2   4  29       67.91       94.10     40.88 o 
  -1   4  29       29.06        7.50     12.72 o 
   0   4  29      280.30      313.54     30.31 o 
   1   4  29       26.61       24.52     10.85 o 
   2   4  29       68.18      112.16     15.70 o 
  -1   5  29        7.21       -3.21     30.61 o 
   0   5  29       27.32        5.64     26.83 o 
   1   5  29        5.77       -5.85      9.53 o 
   0   0  30       86.86       78.08     31.11 o 
   1   0  30       26.11        9.92      7.19 o 
   2   0  30       36.99       60.29      9.51 o 
   3   0  30       66.38       59.52     22.04 o 
  -3   1  30      141.48      181.99     55.72 o 
  -2   1  30       35.55        7.08      8.92 o 
  -1   1  30       74.22       90.85     10.04 o 
   0   1  30      141.97      165.39     13.52 o 
   1   1  30       73.36       55.04     12.40 o 
   2   1  30       34.30       29.83      8.44 o 
   3   1  30      136.62      236.83     55.16 o 
  -2   2  30       80.67       84.37     29.22 o 
  -1   2  30      126.75      145.23     12.62 o 
   0   2  30       88.48       97.27     15.58 o 
   1   2  30      129.79      108.03     11.09 o 
   2   2  30       82.29       89.99     12.88 o 
  -2   3  30       22.45       30.10     18.23 o 
  -1   3  30        0.69        1.76      7.86 o 
   0   3  30      389.25      466.77     27.46 o 
   1   3  30        1.53       -0.36      7.45 o 
   2   3  30       23.44        4.54     13.00 o 
  -2   4  30      162.49      236.37     67.42 o 
  -1   4  30       20.18       17.63     11.82 o 
   0   4  30       62.69       -2.94     16.44 o 
   1   4  30       22.52        7.21      5.54 o 
   2   4  30      166.83      209.65     19.87 o 
  -1   5  30       46.01       28.61     36.26 o 
   0   5  30       57.65       51.67     26.53 o 
   1   5  30       50.89       62.85     22.46 o 
   1   0  31       28.22       20.10      8.32 o 
   2   0  31      139.11      159.30     48.97 o 
  -2   1  31      407.61      406.70     35.45 o 
  -1   1  31      139.90      129.91     14.59 o 
   0   1  31        2.50        4.62      8.42 o 
   1   1  31      139.35      158.81     12.08 o 
   2   1  31      401.17      456.72     44.84 o 
  -2   2  31        3.54       -5.80      7.03 o 
  -1   2  31       84.38      122.47     18.63 o 
   0   2  31        4.11        5.52      7.11 o 
   1   2  31       74.46       56.12     10.37 o 
   2   2  31        2.68        0.82      8.02 o 
  -2   3  31      297.79      296.99     24.47 o 
  -1   3  31       41.78       19.24     12.78 o 
   0   3  31        0.24       -2.47      9.01 o 
   1   3  31       39.86       15.61      8.23 o 
   2   3  31      298.67      297.69     20.45 o 
  -1   4  31       20.14       13.42     16.54 o 
   0   4  31       59.82       42.49     25.05 o 
   1   4  31       20.47       31.20      8.36 o 
   0   0  32       98.27      105.35     20.93 o 
   1   0  32       59.81       72.29     20.15 o 
   2   0  32        5.37       -2.53     11.67 o 
  -2   1  32       16.33       11.83      9.01 o 
  -1   1  32        4.74        6.58     12.95 o 
   0   1  32      710.91      731.23     33.03 o 
   1   1  32        4.02        2.97      5.70 o 
   2   1  32       16.96        7.20     14.74 o 
  -2   2  32       32.23        6.53     22.41 o 
  -1   2  32      100.32      134.68     30.41 o 
   0   2  32        6.69       14.34      9.82 o 
   1   2  32      100.20       97.66     17.46 o 
   2   2  32       32.54       11.50     13.49 o 
  -1   3  32       33.74       25.06     11.57 o 
   0   3  32       51.61       18.09     11.77 o 
   1   3  32       35.55       28.79     11.67 o 
  -1   4  32      119.90      118.22     38.57 o 
   0   4  32       16.33        6.51     16.57 o 
   1   4  32      122.36      146.28     22.82 o 
   1   0  33        4.14        2.19      8.75 o 
   2   0  33        3.72       -4.90     17.33 o 
  -2   1  33      262.60      289.60     31.74 o 
  -1   1  33        7.31        6.85     15.06 o 
   0   1  33        1.42        2.51      8.09 o 
   1   1  33        6.57       -0.45      5.26 o 
   2   1  33      275.20      354.16     28.72 o 
  -1   2  33       56.96       72.44     19.79 o 
   0   2  33       69.17       72.67     30.50 o 
   1   2  33       50.78       35.31     10.59 o 
  -1   3  33       27.29       23.32     13.96 o 
   0   3  33        8.13        7.75     10.40 o 
   1   3  33       25.12       19.80      8.27 o 
   0   0  34        6.40        6.25      7.96 o 
   1   0  34       76.35       50.73     19.28 o 
  -1   1  34       17.78       -6.83      8.60 o 
   0   1  34      452.08      491.67     28.73 o 
   1   1  34       18.42        4.00      8.54 o 
  -1   2  34       81.67       74.11     23.03 o 
   0   2  34        0.05       -3.04     11.04 o 
   1   2  34       80.25       29.33      8.83 o 
   0   3  34       75.26       80.34     43.92 o 
   1   0  35        5.16       -4.95      8.03 o 
   0   1  35       30.95       20.42     21.58 o 
                                                 
